# Supplementary material for: Integration of anatomy ontology data with protein–protein interaction networks improves the candidate gene prediction accuracy for anatomical entities
Source: BMC Bioinformatics. 2020 Oct 7;21:442. doi: 10.1186/s12859-020-03773-2 (PMC7542696; doi:10.1186/s12859-020-03773-2)
Supplement: Supplementary file 2 — Additional file 2: This text file (TXT) contains anatomical profiles for the zebrafish used for anatomy-based gene network construction. [file 12859_2020_3773_MOESM2_ESM.txt]

zfin_id	gene_name	ensemble_id	uberon_annotations
zdb-gene-060526-274	slc4a4a	ensdarg00000013730	uberon_0000966,uberon_0000073,uberon_0008823,uberon_0000019
zdb-gene-030616-81	ncor2	ensdarg00000000966	uberon_0004573,uberon_0000481,uberon_0005805,uberon_0003473
zdb-gene-030131-7349	socs3a	ensdarg00000104400	uberon_0000477,uberon_0000480,uberon_2000940
zdb-gene-010724-18	apoea	ensdarg00000102004	uberon_0000468
zdb-gene-040426-971	snapc3	ensdarg00000101474	uberon_4000164
zdb-gene-030131-2403	zcchc11	ensdarg00000070271	uberon_0005598,uberon_0002407,uberon_0012275,uberon_0000042,uberon_0003102,uberon_4000164
zdb-gene-030131-7696	wrb	ensdarg00000074271	uberon_0003926,uberon_0001846,uberon_0000019,uberon_0000480,uberon_0004119,uberon_0000468,uberon_0001790,uberon_0000033,uberon_0001787,uberon_0006860,uberon_0000957
zdb-gene-000125-4	dlc	ensdarg00000002336	uberon_0005598,uberon_0003513,uberon_0003524,uberon_0000481,uberon_0000178,uberon_0015178,uberon_0006984,uberon_0007812,uberon_0014907,uberon_0012275
zdb-gene-050521-1	nxt2	ensdarg00000061527	uberon_0000489,uberon_0000948
zdb-gene-030131-5188	espl1	ensdarg00000075354	uberon_0000480,uberon_0000468,uberon_0000033,uberon_0007812,uberon_0010314,uberon_0001016
zdb-gene-030131-6560	boc	ensdarg00000074335	uberon_0003931,uberon_0005945,uberon_0003936,uberon_0001890,uberon_0000480,uberon_0000936,uberon_0003103,uberon_0000468,uberon_0015212,uberon_0003278,uberon_2001256,uberon_0001785,uberon_0004119,uberon_0007812,uberon_0000941,uberon_0002196,uberon_0002100
zdb-gene-070922-1	egf	ensdarg00000052739	uberon_0004119,uberon_0003406,uberon_0003107,uberon_2001516,uberon_0003103
zdb-gene-990415-163	mef2aa	ensdarg00000031756	uberon_0005598,uberon_0000489,uberon_2001089,uberon_0012275,uberon_0009621,uberon_0000948,uberon_0007812,uberon_0002082,uberon_0003901,uberon_0002081
zdb-gene-990415-168	ntn1b	ensdarg00000022531	uberon_0000966
zdb-gene-990415-169	ntn1a	ensdarg00000105112	uberon_0004536,uberon_2001073,uberon_0014907,uberon_0004573,uberon_0005305,uberon_2000673,uberon_0004363,uberon_0003085,uberon_2005034,uberon_0002201,uberon_0002200,uberon_0001631,uberon_0000480,uberon_0000481,uberon_0000468,uberon_0007303,uberon_0003901,uberon_2001089,uberon_0003473,uberon_0003091
zdb-gene-070912-458	atr	ensdarg00000079625	uberon_2000001,uberon_0000042,uberon_0000019,uberon_0001264,uberon_0000926,uberon_0003081,uberon_0000489,uberon_0000033,uberon_0004119,uberon_0013765,uberon_0002407
zdb-gene-040426-1172	slc25a1a	ensdarg00000057110	uberon_0004185,uberon_0001708,uberon_0000477,uberon_0001846,uberon_0000019,uberon_0002407,uberon_0000480,uberon_0000042,uberon_0000468,uberon_0000160,uberon_0000948,uberon_0000033,uberon_0013765,uberon_0008823
zdb-gene-050417-80	ascc1	ensdarg00000077760	uberon_0010313
zdb-gene-070112-1682	vgll4l	ensdarg00000068409	uberon_0000477,uberon_0003932,uberon_0011610,uberon_0000480,uberon_0003406,uberon_0004119,uberon_0003278,uberon_2001516,uberon_0003103,uberon_0013765
zdb-gene-040426-1178	prkcbb	ensdarg00000022254	uberon_0000033,uberon_0000489,uberon_0000019,uberon_0004120
zdb-gene-040426-850	josd2	ensdarg00000057626	uberon_0005598,uberon_0000042,uberon_0002407,uberon_0000468,uberon_0002328,uberon_0000033,uberon_0007812,uberon_0001945,uberon_0010314,uberon_0012275
zdb-gene-040426-858	wwox	ensdarg00000007614	uberon_0002407,uberon_0000019,uberon_0000468,uberon_0000042,uberon_0000489
zdb-gene-010601-1	vars	ensdarg00000044575	uberon_0001555,uberon_0002407,uberon_0000042,uberon_0000491,uberon_0000480,uberon_2000084,uberon_0000948,uberon_0000033,uberon_0000019,uberon_0002107,uberon_0005057,uberon_0000489
zdb-gene-040426-2227	nfkbiaa	ensdarg00000005481	uberon_0000078,uberon_0010313
zdb-gene-030131-4581	nup153	ensdarg00000099972	uberon_0003524,uberon_0014907,uberon_0003513,uberon_0000481
zdb-gene-030131-4631	ttpa	ensdarg00000027584	uberon_0000467,uberon_0000480,uberon_0000481,uberon_0000468,uberon_0004121,uberon_0010323,uberon_0007812,uberon_0010312,uberon_0001434
zdb-gene-061013-343	lpar6a	ensdarg00000062552	uberon_0002407,uberon_0000042,uberon_0003513,uberon_0000468,uberon_0003524,uberon_2000084,uberon_0014907
zdb-gene-030131-8783	cdc42	ensdarg00000044573	uberon_0001231,uberon_0002407,uberon_0000083,uberon_0000957,uberon_0008823,uberon_0005325,uberon_0000019,uberon_0001792,uberon_0001791,uberon_2001286,uberon_0000480,uberon_0006553,uberon_0000966,uberon_0005330,uberon_0000042,uberon_0003102,uberon_0001789,uberon_0000073,uberon_4000164
zdb-gene-030131-1033	agrn	ensdarg00000079388	uberon_0003052,uberon_0003051,uberon_0002407,uberon_0001700,uberon_0000957,uberon_0007635,uberon_0003714,uberon_0005598,uberon_0012275,uberon_0000019,uberon_0001792,uberon_0015178,uberon_0002633,uberon_0003338,uberon_0003351,uberon_0004117,uberon_0000489,uberon_0000480,uberon_0000468,uberon_0006984,uberon_0007812,uberon_0000941,uberon_0000042,uberon_0006800,uberon_0001785
zdb-gene-030131-6989	ebna1bp2	ensdarg00000054980	uberon_0002407,uberon_0000042,uberon_0002028,uberon_0000468,uberon_2000084,uberon_0000033,uberon_0000019,uberon_0008823,uberon_2000106,uberon_0002422,uberon_0002100
zdb-gene-040704-64	htra1a	ensdarg00000032831	uberon_0005598,uberon_0002407,uberon_0000042,uberon_0000468,uberon_2001594,uberon_4000164,uberon_0012275
zdb-gene-080219-32	ppp4cb	ensdarg00000076439	uberon_0000468
zdb-gene-040704-69	pak4	ensdarg00000018110	uberon_0003481,uberon_0003933,uberon_0002407,uberon_0000489,uberon_0012275,uberon_0000019,uberon_0003513,uberon_0000042,uberon_0000033,uberon_0000178,uberon_0007679,uberon_0005598
zdb-gene-030131-6986	ncl	ensdarg00000002710	uberon_0001555,uberon_0003052,uberon_0002407,uberon_0000019,uberon_0000491,uberon_0000480,uberon_0000042,uberon_0000178,uberon_0006800,uberon_0000948,uberon_0000033,uberon_0002107,uberon_0001017,uberon_0002082,uberon_0000489,uberon_0001016,uberon_0005057
zdb-gene-040419-2	mtp	ensdarg00000008637	uberon_0000479,uberon_0003513,uberon_0000481,uberon_0000468,uberon_0003524,uberon_0011944,uberon_0014907
zdb-gene-040419-1	per1b	ensdarg00000012499	uberon_2000633
zdb-gene-060503-838	pgm5	ensdarg00000060745	uberon_0014892,uberon_0004120,uberon_0000479
zdb-gene-050913-35	pacsin1b	ensdarg00000042128	uberon_0000477,uberon_0008823,uberon_0000019,uberon_0000480,uberon_0000468,uberon_2000940,uberon_0000948,uberon_0000033
zdb-gene-050913-38	vgll2a	ensdarg00000041706	uberon_0000475,uberon_0011610,uberon_0011607,uberon_0008896,uberon_0003107,uberon_0003103,uberon_0003351,uberon_0004117,uberon_0004752,uberon_0011242
zdb-gene-090313-191	pdzd7a	ensdarg00000076974	uberon_0004121
zdb-gene-041220-2	tfr1b	ensdarg00000077372	uberon_0008823,uberon_0000480,uberon_0000468,uberon_0007812,uberon_0001017,uberon_0001016,uberon_0002100
zdb-gene-041220-1	tfr1a	ensdarg00000101322	uberon_0000178,uberon_0004120,uberon_0000468
zdb-gene-050222-4	tcf7	ensdarg00000038672	uberon_0008823,uberon_0001891,uberon_0000151,uberon_0003102,uberon_0004120
zdb-gene-050912-2	pmelb	ensdarg00000033760	uberon_0002407
zdb-gene-050302-80	scube2	ensdarg00000037362	uberon_0005598,uberon_2001089,uberon_0000073,uberon_0000468,uberon_0002328,uberon_0005177,uberon_0003079,uberon_0003082,uberon_0007812,uberon_0010313,uberon_0001630,uberon_0003901,uberon_0012275
zdb-gene-050522-492	ptbp1a	ensdarg00000019362	uberon_0001213,uberon_0000920,uberon_0000479,uberon_0000478,uberon_2000084,uberon_0000468,uberon_2001076,uberon_0004119,uberon_0013765,uberon_0001630,uberon_0004749
zdb-gene-090313-229	cald1b	ensdarg00000086391	uberon_0001708,uberon_0002133,uberon_0014907,uberon_2001286,uberon_0004573,uberon_0004363,uberon_0002065,uberon_0011944,uberon_0002200,uberon_0002201,uberon_0005805,uberon_0000489,uberon_0002407,uberon_0000480,uberon_0000948,uberon_0002082,uberon_0002081,uberon_0000042,uberon_2005025,uberon_0003473
zdb-gene-040801-90	dnajb1a	ensdarg00000099383	uberon_0000965,uberon_0000479,uberon_0000489,uberon_0000019
zdb-gene-060626-1	topbp1	ensdarg00000059322	uberon_0001843
zdb-gene-030131-2670	klc2	ensdarg00000099740	uberon_0007812,uberon_0000468
zdb-gene-050522-228	fcho2	ensdarg00000035389	uberon_2001069,uberon_0012275,uberon_0005598,uberon_0002328
zdb-gene-050208-41	dchs1b	ensdarg00000079850	uberon_0004749,uberon_0000061,uberon_2000084
zdb-gene-040718-419	cryabb	ensdarg00000101380	uberon_0000489,uberon_0000042,uberon_0002407,uberon_0000948,uberon_0014892,uberon_0000479,uberon_0000468,uberon_0002081,uberon_0002082,uberon_0002100
zdb-gene-070117-2330	slt	not_found	uberon_0007812,uberon_0000468
zdb-gene-070117-2338	sla	not_found	uberon_0005598,uberon_0012275,uberon_0000468,uberon_0002328
zdb-gene-070117-2339	bid	not_found	uberon_0002028,uberon_0001891,uberon_0000480,uberon_0008823,uberon_0001016
zdb-gene-061013-502	zfyve27	ensdarg00000059835	uberon_0000033,uberon_0010314,uberon_0003102,uberon_2000106,uberon_4000164
zdb-gene-041114-7	opa1	ensdarg00000070801	uberon_0003052,uberon_0000042,uberon_0000019,uberon_0002407,uberon_0002616,uberon_2000084,uberon_0006800,uberon_0000948,uberon_0003102,uberon_0000151,uberon_0000468,uberon_0002422,uberon_0000489
zdb-gene-030131-3671	adgrg1	ensdarg00000105643	uberon_0002240
zdb-gene-030131-4801	pagr1	ensdarg00000076966	uberon_0007812,uberon_0005281,uberon_0000480,uberon_0008823
zdb-gene-040426-2896	adipor1b	ensdarg00000042717	uberon_0003926,uberon_0000480,uberon_0000468,uberon_0004121,uberon_0001789,uberon_0000957
zdb-gene-040426-2236	dhdds	ensdarg00000039851	uberon_0000489,uberon_0000019
zdb-gene-060825-351	spi1a	ensdarg00000067797	uberon_0003061,uberon_0005291,uberon_2000084,uberon_0004120
zdb-gene-030131-6778	rtf1	ensdarg00000008947	uberon_0000477,uberon_0000489,uberon_0000479,uberon_0000480,uberon_0000468,uberon_0015178,uberon_0000948,uberon_0006984,uberon_0010313,uberon_0001846
zdb-gene-040426-2092	pdlim7	ensdarg00000105357	uberon_0002407,uberon_0002328,uberon_0004479,uberon_0004530,uberon_0004741,uberon_0000489,uberon_0007844,uberon_2001456,uberon_0013703,uberon_0000151,uberon_0002133,uberon_0001774,uberon_0004753,uberon_0000467,uberon_0005598,uberon_0000480,uberon_0000468,uberon_0002514,uberon_0000948,uberon_0007812,uberon_0002087,uberon_0005729,uberon_0000042,uberon_0004376,uberon_0004375,uberon_0004141,uberon_00…
zdb-gene-090601-6	syt7b	ensdarg00000078060	uberon_0000480
zdb-gene-020419-35	mak16	ensdarg00000003527	uberon_0001555,uberon_0002407,uberon_0000935,uberon_0000491,uberon_0000479,uberon_2000084,uberon_2000106,uberon_0001016,uberon_0001017,uberon_0003931,uberon_0000019,uberon_0003936,uberon_0002616,uberon_0000033,uberon_0002107,uberon_0002437,uberon_2000597,uberon_0002240,uberon_0000480,uberon_0000468,uberon_0000941,uberon_0000042,uberon_0003439,uberon_0001785,uberon_0002100,uberon_0005057
zdb-gene-111129-3	mustn1a	ensdarg00000054026	uberon_0005281,uberon_0000480,uberon_0002280,uberon_0000463
zdb-gene-020419-32	hdac1	ensdarg00000015427	uberon_0001708,uberon_0001555,uberon_0003714,uberon_0000491,uberon_0014764,uberon_2000084,uberon_0002328,uberon_0007635,uberon_0001016,uberon_0002407,uberon_0000078,uberon_0003933,uberon_0012275,uberon_0000019,uberon_0000017,uberon_0000463,uberon_0004362,uberon_0005412,uberon_0000033,uberon_0003338,uberon_0002107,uberon_0003066,uberon_0002100,uberon_0005598,uberon_0002028,uberon_0007134,uberon_00…
zdb-gene-081107-17	mmp17b	ensdarg00000102956	uberon_0000044,uberon_0000467,uberon_0003714,uberon_0007134,uberon_0004120,uberon_0000480,uberon_0003338,uberon_0007812,uberon_4000167,uberon_0002090,uberon_0001434
zdb-gene-040426-1810	insm1a	ensdarg00000091756	uberon_0000489,uberon_0000019,uberon_0000480,uberon_0001790,uberon_0000957
zdb-gene-040426-1818	ino80e	ensdarg00000022939	uberon_0007812,uberon_0012275,uberon_0008823,uberon_0000468,uberon_0005598
zdb-gene-990415-90	her5	ensdarg00000008796	uberon_0000491,uberon_0000481,uberon_0002394,uberon_0001264,uberon_0002107,uberon_0007329,uberon_0005057
zdb-gene-990415-93	serpinh1b	ensdarg00000019949	uberon_0008897,uberon_0000479,uberon_2001269,uberon_0003102
zdb-gene-990415-92	hspa8	ensdarg00000068992	uberon_0001555,uberon_0003052,uberon_0000477,uberon_0008823,uberon_0000491,uberon_0011610,uberon_2000084,uberon_2000106,uberon_0001016,uberon_0001017,uberon_0000019,uberon_0000033,uberon_0002107,uberon_0002100,uberon_0002028,uberon_0000480,uberon_0005886,uberon_0006800,uberon_0003107,uberon_0002422,uberon_0010323,uberon_0001434,uberon_0005057
zdb-gene-990415-95	hsp90ab1	ensdarg00000029150	uberon_0012275,uberon_2005025,uberon_0000480,uberon_0000481,uberon_0000468,uberon_0002049,uberon_0000033,uberon_0014907,uberon_0010314,uberon_0005598
zdb-gene-990415-94	hsp90aa1.1	ensdarg00000010478	uberon_0002407,uberon_0000933,uberon_0004479,uberon_0003831,uberon_0001774,uberon_0012275,uberon_0000077,uberon_0000033,uberon_0003082,uberon_0013765,uberon_0010314,uberon_0000467,uberon_0005598,uberon_0000480,uberon_0000468,uberon_0011648,uberon_0007812,uberon_0000042,uberon_0004253,uberon_0005291
zdb-gene-990415-96	id1	ensdarg00000040764	uberon_0004573
zdb-gene-030131-5045	cnbpa	ensdarg00000045776	uberon_0003052,uberon_0000477,uberon_0002407,uberon_0011610,uberon_0000479,uberon_0008823,uberon_0000019,uberon_0004362,uberon_0003406,uberon_0001890,uberon_0004124,uberon_0004119,uberon_0004752,uberon_0003066,uberon_0002028,uberon_0001891,uberon_0011607,uberon_0000480,uberon_0000468,uberon_0000966,uberon_0008895,uberon_2001516,uberon_0007812,uberon_0000042,uberon_0008896,uberon_0006800,uberon_00…
zdb-gene-080204-54	hmx1	ensdarg00000095651	uberon_0000489,uberon_0000019,uberon_0000480,uberon_0000965,uberon_0001782,uberon_0003902
zdb-gene-030131-5455	dnajb1b	ensdarg00000041394	uberon_0000965,uberon_0000479,uberon_0000489,uberon_0000019
zdb-gene-030131-8442	eif3d	ensdarg00000021257	uberon_0001555,uberon_0002407,uberon_0000019,uberon_0000491,uberon_0000480,uberon_0000042,uberon_2000084,uberon_0000468,uberon_0000948,uberon_0000033,uberon_0002107,uberon_0001017,uberon_0008823,uberon_0001016,uberon_0005057
zdb-gene-050213-1	slc35b2	ensdarg00000007886	uberon_0001708,uberon_0002222,uberon_0004119,uberon_2000250,uberon_0001016,uberon_0003931,uberon_0003933,uberon_2001239,uberon_0000151,uberon_0013765,uberon_0008911,uberon_0004741,uberon_0001893,uberon_0000480,uberon_0005886,uberon_0000468,uberon_0005884,uberon_0002514,uberon_0004376,uberon_0004375,uberon_0003457,uberon_0003102,uberon_0003103,uberon_0001908
zdb-gene-050208-244	pacs1a	ensdarg00000044556	uberon_0002120,uberon_0000468,uberon_0008823
zdb-gene-070820-10	lig4	ensdarg00000060620	uberon_0002199
zdb-gene-041114-119	pomk	ensdarg00000003208	uberon_0005598,uberon_0000468,uberon_0000033,uberon_0007812,uberon_0001630,uberon_0010314,uberon_0012275
zdb-gene-020515-1	id3	ensdarg00000054823	uberon_0003052,uberon_0008823,uberon_0001945,uberon_0006800,uberon_0000033,uberon_2000633,uberon_0002422,uberon_0002100
zdb-gene-040628-1	rbm24a	ensdarg00000102995	uberon_0002407,uberon_2000084,uberon_0000489,uberon_0005805,uberon_0012275,uberon_0000019,uberon_0002064,uberon_0002065,uberon_0003107,uberon_0002201,uberon_0000033,uberon_0004119,uberon_0002376,uberon_0003088,uberon_0005598,uberon_0000480,uberon_0011607,uberon_0000468,uberon_0004573,uberon_0000948,uberon_0002082,uberon_0004752,uberon_0002081,uberon_0000042,uberon_0003473,uberon_0011242
zdb-gene-050320-126	smyd2a	ensdarg00000055151	uberon_0000489,uberon_0000042,uberon_0002407,uberon_0000479,uberon_0014892,uberon_0000468,uberon_0000948,uberon_0003102,uberon_0002063,uberon_0007812,uberon_0002081,uberon_0002082,uberon_4000164
zdb-gene-030219-213	mcamb	ensdarg00000005368	uberon_0014907,uberon_0002407,uberon_0005598,uberon_2005025,uberon_0000042,uberon_0002328,uberon_0012275
zdb-gene-050417-210	lhx9	ensdarg00000056979	uberon_0004121
zdb-gene-050417-217	yod1	ensdarg00000008542	uberon_0001555,uberon_0005598,uberon_0000042,uberon_0012275,uberon_0000491,uberon_0000480,uberon_0000468,uberon_0002328,uberon_0007812,uberon_0005057,uberon_0002107,uberon_0002100,uberon_0002407
zdb-gene-050417-214	agr2	ensdarg00000070480	uberon_0000061
zdb-gene-030131-3445	dicer1	ensdarg00000001129	uberon_0003052,uberon_0004141,uberon_0000489,uberon_0000019,uberon_0000480,uberon_0000468,uberon_0005281,uberon_0006800,uberon_0000033,uberon_0007812,uberon_0002050,uberon_0010313
zdb-gene-031030-4	tob1a	ensdarg00000032619	uberon_0007812,uberon_0002533,uberon_0000468,uberon_2001069
zdb-gene-031030-2	eif4a1a	ensdarg00000092115	uberon_0001555,uberon_0000489,uberon_0000042,uberon_0002407,uberon_0000491,uberon_0000480,uberon_2000084,uberon_0000948,uberon_0000033,uberon_0000019,uberon_0002107,uberon_0002100,uberon_2000106,uberon_0005057
zdb-gene-040808-67	kras	ensdarg00000010844	uberon_0000467,uberon_0000477,uberon_0002407,uberon_0000042,uberon_0010323,uberon_0000480,uberon_0011610,uberon_0003524,uberon_0004119,uberon_0003278,uberon_0011944,uberon_0000948,uberon_0003513,uberon_0007812,uberon_0003107,uberon_0014907,uberon_0001434,uberon_0000489
zdb-gene-040426-2398	loxa	ensdarg00000003259	uberon_0005598,uberon_0000019,uberon_0012275,uberon_0000042,uberon_0000468,uberon_0002328,uberon_0007812,uberon_0010313,uberon_0008823,uberon_0011004,uberon_0002407
zdb-gene-030131-7369	ccnc	ensdarg00000009607	uberon_0005325,uberon_0000489,uberon_0000481,uberon_0000948,uberon_0004739
zdb-gene-090429-3	myo1cb	ensdarg00000061579	uberon_0001230,uberon_0001555,uberon_0005330,uberon_0000489,uberon_0000083,uberon_0000480,uberon_0000481,uberon_0000482,uberon_0000948,uberon_0004119,uberon_0003060,uberon_0007307,uberon_0005310
zdb-gene-040625-109	eaf1	ensdarg00000070795	uberon_0004880,uberon_0000468,uberon_0000033,uberon_0007812,uberon_0003075,uberon_0010314
zdb-gene-071130-1	nkd2b	ensdarg00000055271	uberon_2000001,uberon_2001125
zdb-gene-040426-2172	junba	ensdarg00000074378	uberon_0000489,uberon_0000042,uberon_0000480,uberon_0004536,uberon_2001073,uberon_0000948,uberon_0002082,uberon_0001631,uberon_0002407
zdb-gene-040426-2173	pdhb	ensdarg00000021346	uberon_0000480,uberon_0001791,uberon_0000468,uberon_0001789,uberon_0000957,uberon_0010313
zdb-gene-071126-2	aida	ensdarg00000014532	uberon_0003061,uberon_0005291,uberon_0000468,uberon_0004120
zdb-gene-030131-5217	afp4	ensdarg00000095863	uberon_0005598,uberon_0012275,uberon_0000468,uberon_0010314,uberon_0000033,uberon_0002328,uberon_2000106,uberon_0002100
zdb-gene-030131-7145	col17a1b	ensdarg00000079011	uberon_0000477,uberon_0002407,uberon_0000042,uberon_0000480,uberon_0000468,uberon_0007812,uberon_0008904
zdb-gene-050506-8	s1pr4	ensdarg00000074851	uberon_0004120
zdb-gene-020709-1	myo7aa	ensdarg00000099871	uberon_0000468
zdb-gene-990917-4	tbx2a	ensdarg00000018025	uberon_0000477,uberon_2000006,uberon_0001846,uberon_0000019,uberon_0000480,uberon_0000931,uberon_0000948,uberon_0004117,uberon_0003351,uberon_0002087,uberon_0010313,uberon_0003066,uberon_0011004,uberon_0000489
zdb-gene-090408-1	scn1bb	ensdarg00000105003	uberon_0001579,uberon_0000479,uberon_0000480,uberon_0015212,uberon_0004121,uberon_0010314
zdb-gene-040421-2	dand5	ensdarg00000036471	uberon_0000480
zdb-gene-040421-1	hsd17b4	ensdarg00000101239	uberon_0000042,uberon_0000491,uberon_2000084,uberon_0002107,uberon_0000033,uberon_0001264,uberon_0002407,uberon_0002100,uberon_0010314,uberon_0005057
zdb-gene-070912-475	csrnp1a	ensdarg00000031426	uberon_0004120
zdb-gene-030131-2935	igf2b	ensdarg00000033307	uberon_0008823,uberon_0012275,uberon_0000019,uberon_0004152,uberon_0007135,uberon_0002201,uberon_0000178,uberon_0010313,uberon_0002100,uberon_0005598,uberon_0001890,uberon_0000480,uberon_0000468,uberon_0000948,uberon_2000033,uberon_0002328,uberon_0005291,uberon_0010204
zdb-gene-040426-1156	enpp2	ensdarg00000011257	uberon_0001555,uberon_2000001,uberon_0008823,uberon_0000042,uberon_0002028,uberon_0002457,uberon_0000480,uberon_0002201,uberon_0000033,uberon_0004119,uberon_0000178,uberon_0000019,uberon_2005025,uberon_0002407
zdb-gene-030131-8277	gna13b	ensdarg00000037924	uberon_0004573,uberon_0000481,uberon_0003524,uberon_0003473,uberon_0005805,uberon_0014907
zdb-gene-030131-6545	fn1b	ensdarg00000006526	uberon_0000481,uberon_0002133
zdb-gene-081104-363	adgra2	ensdarg00000076994	uberon_0000044,uberon_0003496,uberon_0003714,uberon_0002616,uberon_0000480,uberon_0007134,uberon_2005020,uberon_0002200,uberon_0003338,uberon_0008998
zdb-gene-000330-9	psen2	ensdarg00000015540	uberon_0002289,uberon_0002028,uberon_0001891,uberon_0000468,uberon_0010313,uberon_0002422,uberon_0008823
zdb-gene-000330-8	coil	ensdarg00000040070	uberon_0000061
zdb-gene-000330-5	cdc25b	ensdarg00000010792	uberon_0000019,uberon_0002407,uberon_0000479,uberon_0000042,uberon_0000468,uberon_0000033,uberon_0000489
zdb-gene-000330-4	stx1b	ensdarg00000000503	uberon_0000042
zdb-gene-031204-5	cwf19l1	ensdarg00000002128	uberon_0002037
zdb-gene-051120-147	gpc1a	ensdarg00000019341	uberon_0002110,uberon_2005170,uberon_0003704,uberon_0000481
zdb-gene-081105-87	porcn	ensdarg00000052558	uberon_0012275,uberon_0001049,uberon_0002328,uberon_0005598,uberon_0002100
zdb-gene-090618-1	apobec2b	ensdarg00000034604	uberon_0003082,uberon_0000479,uberon_0000468,uberon_0005177,uberon_2000610,uberon_0004121,uberon_0004120,uberon_0001630
zdb-gene-061009-4	bcl11ab	ensdarg00000063153	uberon_0010314,uberon_0000033,uberon_0002100
zdb-gene-040704-44	fam32a	ensdarg00000042660	uberon_0001555,uberon_0000477,uberon_0000489,uberon_0000019,uberon_0000491,uberon_0000480,uberon_0005886,uberon_0003278,uberon_0000948,uberon_0000033,uberon_0002107,uberon_0005057
zdb-gene-070119-5	obscnb	ensdarg00000022101	uberon_0000463,uberon_0000019,uberon_0002407,uberon_0002280,uberon_0000042,uberon_0000468,uberon_2000610,uberon_0000948,uberon_0000033,uberon_0007812,uberon_0002082,uberon_0003901,uberon_0003072,uberon_0000489
zdb-gene-070119-3	pmaip1	ensdarg00000089307	uberon_0000475,uberon_0000468
zdb-gene-080530-2	vps39	ensdarg00000074471	uberon_0004185,uberon_0002107,uberon_0003926,uberon_0000033,uberon_0000019,uberon_0000491,uberon_0000480,uberon_0001782,uberon_0000160,uberon_0002199,uberon_0003102,uberon_0006860,uberon_0010313,uberon_0003902,uberon_0005057
zdb-gene-030131-8078	cd2ap	ensdarg00000015224	uberon_0005325,uberon_0002407,uberon_0000042,uberon_0000468,uberon_0004739
zdb-gene-030131-5843	spns2	ensdarg00000061017	uberon_0001708,uberon_0007690,uberon_0000477,uberon_0005945,uberon_0011610,uberon_0000489,uberon_0000480,uberon_0004362,uberon_0004291,uberon_0000925,uberon_0004141,uberon_0003107,uberon_0000948,uberon_0016545,uberon_0004752,uberon_0000924,uberon_0011242,uberon_4000164
zdb-gene-090109-2	il1rapl1b	ensdarg00000104853	uberon_0000004,uberon_0000489
zdb-gene-050320-80	mybpc2b	ensdarg00000021265	uberon_0000468,uberon_0000042,uberon_0002407
zdb-gene-050320-86	msi1	ensdarg00000010710	uberon_0002240,uberon_0002407,uberon_0000042,uberon_0000019,uberon_0000468,uberon_0000033,uberon_0007812,uberon_0008823
zdb-gene-050320-85	dbt	ensdarg00000101561	uberon_0001774,uberon_0000480,uberon_0000479,uberon_0000468,uberon_0002328,uberon_0004479,uberon_0001016,uberon_0001017
zdb-gene-060707-1	nptx2a	ensdarg00000037794	uberon_0000479,uberon_0000480,uberon_0015212,uberon_2001480,uberon_0010313
zdb-gene-030515-6	nrarpa	ensdarg00000091419	uberon_0000044,uberon_0003933,uberon_0003714,uberon_0003338,uberon_0003513,uberon_0000481,uberon_0007134,uberon_0003524,uberon_0000468,uberon_0003102,uberon_0003103,uberon_0014907,uberon_4000164
zdb-gene-030131-2656	wnk1b	ensdarg00000039392	uberon_0003481,uberon_2001157,uberon_2005025,uberon_0000480,uberon_0000481,uberon_2000940,uberon_0002200,uberon_0007679
zdb-gene-040830-1	polb	ensdarg00000003749	uberon_0001555,uberon_0000480,uberon_0010314,uberon_0000033,uberon_0004119
zdb-gene-020919-2	sec31a	ensdarg00000021082	uberon_0004185,uberon_0000489,uberon_0000017,uberon_0000491,uberon_0000481,uberon_0000160,uberon_0002107,uberon_0010313,uberon_0011004,uberon_0005057
zdb-gene-020919-3	unc45b	ensdarg00000008433	uberon_0000477,uberon_0011618,uberon_0002407,uberon_0011610,uberon_2000084,uberon_0000933,uberon_0004479,uberon_0003831,uberon_2000610,uberon_0000019,uberon_0000077,uberon_0005291,uberon_0000033,uberon_0003082,uberon_0004752,uberon_0008911,uberon_2002200,uberon_0000467,uberon_0001774,uberon_0000480,uberon_0000468,uberon_0011648,uberon_0007831,uberon_0002082,uberon_0000042,uberon_0004253,uberon_00…
zdb-gene-020919-4	st8sia2	ensdarg00000018788	uberon_0003931,uberon_0002616,uberon_0000936,uberon_0000480
zdb-gene-070720-16	ralgps1	ensdarg00000068370	uberon_0005325,uberon_0004739,uberon_0000481
zdb-gene-061025-1	ap1b1	ensdarg00000020621	uberon_0004121,uberon_0000468,uberon_0010314
zdb-gene-091204-117	nphp3	ensdarg00000078261	uberon_2000001,uberon_0002120,uberon_0002616,uberon_0000491,uberon_0000468,uberon_0005057,uberon_0000948,uberon_0001264,uberon_0002107,uberon_0002100,uberon_0002082,uberon_0002422,uberon_0002081
zdb-gene-090306-3	hhipl1	ensdarg00000062501	uberon_0005281,uberon_0000480
zdb-gene-030131-3656	usp7	ensdarg00000073710	uberon_0000489,uberon_0000019,uberon_2001593,uberon_0000480,uberon_0000042,uberon_0000468,uberon_0000033,uberon_0002407,uberon_0001017,uberon_0001016,uberon_4000164
zdb-gene-010202-1	mapk8b	ensdarg00000009870	uberon_0000468
zdb-gene-010202-2	mapk14a	ensdarg00000000857	uberon_0007812,uberon_0015178,uberon_0004120,uberon_0006984
zdb-gene-010125-1	oprm1	ensdarg00000039434	uberon_0002037,uberon_0001890,uberon_0000489,uberon_0000019
zdb-gene-050327-99	trim2a	ensdarg00000031817	uberon_0004120
zdb-gene-050327-93	eya4	ensdarg00000012397	uberon_0000464,uberon_0001840,uberon_0002407,uberon_0000042,uberon_0000480,uberon_0000477,uberon_2000940,uberon_2007054,uberon_2007055,uberon_0003051
zdb-gene-030616-128	pdzk1ip1	ensdarg00000017127	uberon_0004120
zdb-gene-980526-558	wt1a	ensdarg00000031420	uberon_2000088,uberon_0005325,uberon_0002323,uberon_0005598,uberon_0000042,uberon_0002407,uberon_0000083,uberon_0007297,uberon_2000084,uberon_0000468,uberon_0002120,uberon_0006857,uberon_0005330,uberon_0004739,uberon_0006553,uberon_0005310
zdb-gene-090831-2	pde1a	ensdarg00000060875	uberon_0002120,uberon_0005310,uberon_0000083,uberon_0000481,uberon_0006553,uberon_0008823,uberon_0002100,uberon_0005330
zdb-gene-040426-2039	uhrf1	ensdarg00000103409	uberon_0001555,uberon_0001708,uberon_0000477,uberon_0003929,uberon_0000491,uberon_2000084,uberon_0000019,uberon_0000077,uberon_0000033,uberon_0002107,uberon_0001771,uberon_0000489,uberon_0000480,uberon_0000468,uberon_0000965,uberon_0004185,uberon_0001804,uberon_0000160,uberon_0005911,uberon_0005057
zdb-gene-111014-1	klf4	ensdarg00000079922	uberon_0004185,uberon_0003051,uberon_0002289,uberon_0000019,uberon_0002616,uberon_0000491,uberon_0000160,uberon_0002107,uberon_0006860,uberon_0005057
zdb-gene-130726-1	kcnj10a	ensdarg00000090815	uberon_0001708,uberon_0000477,uberon_0002407,uberon_0000083,uberon_0000480,uberon_0000042,uberon_0000468,uberon_0004119,uberon_0000019,uberon_0006860,uberon_0003060,uberon_0002120
zdb-gene-030612-1	timp2a	ensdarg00000061226	uberon_0000468
zdb-gene-040426-1702	exosc4	ensdarg00000103432	uberon_0001555,uberon_0000489,uberon_0000019,uberon_0000491,uberon_0000480,uberon_2000084,uberon_0000033,uberon_0002107,uberon_0005057
zdb-gene-040426-1707	skp1	ensdarg00000003151	uberon_0001555,uberon_0000019,uberon_0000042,uberon_0002407,uberon_0000491,uberon_0000480,uberon_2000084,uberon_0000948,uberon_0000033,uberon_0002107,uberon_0000489,uberon_0005057
zdb-gene-040426-1831	eepd1	ensdarg00000071116	uberon_0005598,uberon_0000468,uberon_0003102,uberon_4000164,uberon_0012275
zdb-gene-070705-53	dio3b	not_found	uberon_0001846,uberon_0000019,uberon_0000491,uberon_0000480,uberon_0002107,uberon_0000468,uberon_0001787,uberon_0006860,uberon_0000957,uberon_0003902,uberon_0005057
zdb-gene-050517-20	cftr	ensdarg00000041107	uberon_2000001,uberon_0008823,uberon_0000017,uberon_0000491,uberon_0000479,uberon_0000481,uberon_0000077,uberon_0000948,uberon_0001264,uberon_0002107,uberon_0007329,uberon_0005057
zdb-gene-040309-2	myf6	ensdarg00000029830	uberon_0012275,uberon_0005598,uberon_0006984,uberon_0015178,uberon_0002100
zdb-gene-030131-1229	acta2	ensdarg00000045180	uberon_0013765,uberon_0004221,uberon_0001630,uberon_0000077
zdb-gene-030513-2	pomca	ensdarg00000043135	uberon_0000926
zdb-gene-030513-1	prl	ensdarg00000037946	uberon_0010312,uberon_0008823,uberon_0000481
zdb-gene-060828-1	fgf10b	ensdarg00000100475	uberon_0003051,uberon_0000017,uberon_0000491,uberon_0000481,uberon_0000468,uberon_0001264,uberon_0002107,uberon_0005057
zdb-gene-120228-1	otog	ensdarg00000068460	uberon_0000477,uberon_0003051,uberon_0000463,uberon_0002280,uberon_0000480,uberon_0000468,uberon_0001032,uberon_0001846
zdb-gene-041114-138	cadm4	ensdarg00000040291	uberon_0004152,uberon_0010313,uberon_0000481
zdb-gene-130530-599	pkdccb	ensdarg00000038235	uberon_0000489,uberon_0000019,uberon_0011610,uberon_2000084,uberon_0003406,uberon_2001516,uberon_0004119,uberon_0013765,uberon_0010313,uberon_0011242
zdb-gene-050913-1	cwf19l2	ensdarg00000091760	uberon_0001555,uberon_0008823,uberon_0000019,uberon_0000491,uberon_0000480,uberon_0000468,uberon_0000948,uberon_0002107,uberon_0005057
zdb-gene-060223-2	kmt2d	ensdarg00000037060	uberon_0005945,uberon_0002407,uberon_0000042,uberon_0002028,uberon_0011610,uberon_0000479,uberon_0002328,uberon_0003107,uberon_0000033,uberon_0004119,uberon_0005181,uberon_0002082,uberon_0011242,uberon_0008823
zdb-gene-060825-37	setd8a	ensdarg00000105231	uberon_0007812,uberon_0003062,uberon_0001893,uberon_0002100
zdb-gene-050417-234	f3b	ensdarg00000005673	uberon_0008823,uberon_0001042,uberon_0000480,uberon_0002200,uberon_0002616,uberon_2000033,uberon_0002422
zdb-gene-010416-1	bambia	ensdarg00000055381	uberon_0003086,uberon_0000481
zdb-gene-031210-1	slc24a5	ensdarg00000024771	uberon_0000480,uberon_0000468,uberon_4000163,uberon_0001782,uberon_2001463,uberon_0010313
zdb-gene-100408-5	git1	ensdarg00000039489	uberon_0003496,uberon_0008823,uberon_0002616,uberon_0000480,uberon_2005020,uberon_0002200,uberon_0008998
zdb-gene-030715-1	fgf10a	ensdarg00000030932	uberon_0001708,uberon_0000477,uberon_2001297,uberon_2005346,uberon_2001298,uberon_2001299,uberon_0009124,uberon_0009125,uberon_0012316,uberon_0001976,uberon_0000016,uberon_0003462,uberon_0002394,uberon_0000151,uberon_0004752,uberon_0007329,uberon_0002531,uberon_0000485,uberon_0000480,uberon_0006860,uberon_0004185,uberon_2001300,uberon_0000160,uberon_0007215,uberon_0004745,uberon_0003107,uberon_00…
zdb-gene-040801-197	usb1	ensdarg00000003841	uberon_0000489,uberon_0000042,uberon_0000019,uberon_0007812,uberon_0002100,uberon_2000106,uberon_0002407
zdb-gene-050731-10	rad52	ensdarg00000005274	uberon_0007812
zdb-gene-040625-121	ralbb	not_found	uberon_0000489,uberon_0000019,uberon_0003513,uberon_0000481,uberon_0000468,uberon_0003524,uberon_2000084,uberon_0014907
zdb-gene-040625-120	asna1	ensdarg00000018190	uberon_0000468
zdb-gene-040625-127	ppih	ensdarg00000041530	uberon_0002407,uberon_0000042,uberon_0003513,uberon_2000084,uberon_0003524,uberon_0014907
zdb-gene-030131-2220	fntb	ensdarg00000027916	uberon_0005181,uberon_0000489,uberon_0000479,uberon_0000480,uberon_0000468,uberon_0003011,uberon_0004121,uberon_0007635,uberon_0002082,uberon_0010314
zdb-gene-041124-3	ext2	ensdarg00000056648	uberon_0001708,uberon_0003050,uberon_0004906,uberon_0000490,uberon_0003831,uberon_2001137,uberon_2007008,uberon_2001140,uberon_0003406,uberon_0001032,uberon_0001016,uberon_0003931,uberon_2007048,uberon_2001456,uberon_2000384,uberon_2001239,uberon_0000077,uberon_2000694,uberon_0001890,uberon_0005291,uberon_2000498,uberon_0011683,uberon_0002514,uberon_0005419,uberon_0008911,uberon_2002200,uberon_20…
zdb-gene-041124-2	extl3	ensdarg00000026811	uberon_0001708,uberon_0011150,uberon_0004906,uberon_0001703,uberon_0001016,uberon_0003931,uberon_0002616,uberon_2001239,uberon_0003278,uberon_0000151,uberon_0013765,uberon_0008911,uberon_0011004,uberon_2005317,uberon_0003103,uberon_0000480,uberon_0005886,uberon_0000468,uberon_0008896,uberon_0005884,uberon_0004185,uberon_0001846,uberon_0000165,uberon_0003457,uberon_0004120,uberon_0001908
zdb-gene-050522-147	atp5o	ensdarg00000001788	uberon_0003052,uberon_0001555,uberon_0002407,uberon_0000042,uberon_0002028,uberon_0000491,uberon_0000480,uberon_0006800,uberon_0000033,uberon_0000019,uberon_0002107,uberon_0008823,uberon_0002422,uberon_0005057
zdb-gene-050522-145	marcksa	ensdarg00000004049	uberon_0008823,uberon_0000019,uberon_0004807,uberon_0000480,uberon_0000468,uberon_0009120,uberon_0007812,uberon_0000077,uberon_0005911,uberon_0000957,uberon_0003902
zdb-gene-040910-1	nhsl1b	ensdarg00000042627	uberon_0000479,uberon_0000480,uberon_0003011,uberon_0010313,uberon_0007635
zdb-gene-051018-2	ahrrb	ensdarg00000052618	uberon_0000489
zdb-gene-090507-4	tuba1a	ensdarg00000001889	uberon_0000966,uberon_0000073,uberon_0000468,uberon_0008823
zdb-gene-040426-2116	rabggtb	ensdarg00000068587	uberon_0000479,uberon_0001630
zdb-gene-060825-313	slc25a42	ensdarg00000099368	uberon_0007812,uberon_0002100
zdb-gene-021209-1	mcm5	ensdarg00000019507	uberon_0000089,uberon_0000477,uberon_0000489,uberon_0000019,uberon_0000480,uberon_0005886,uberon_0000468,uberon_0004119,uberon_0010313
zdb-gene-060825-319	ubxn10	ensdarg00000052535	uberon_0004141,uberon_0000489
zdb-gene-010501-6	ehmt2	ensdarg00000102325	uberon_0002407,uberon_0000042,uberon_0008823
zdb-gene-020731-6	fmr1	ensdarg00000037433	uberon_0003052,uberon_0003714,uberon_0000204,uberon_0011610,uberon_0014649,uberon_0002328,uberon_2000106,uberon_0008823,uberon_0005281,uberon_0015212,uberon_0006284,uberon_0004119,uberon_2000318,uberon_0002407,uberon_0003338,uberon_0000480,uberon_0001675,uberon_0000468,uberon_0000042,uberon_0006800,uberon_0003107,uberon_0001785,uberon_0002422
zdb-gene-040426-1133	etnppl	ensdarg00000035544	uberon_0000468,uberon_0004120
zdb-gene-030131-8210	loxl3b	ensdarg00000039563	uberon_0000078,uberon_0005945,uberon_0011610,uberon_0000479,uberon_0002328,uberon_0003107,uberon_2001516,uberon_0003103,uberon_0003406,uberon_0011242
zdb-gene-030131-555	krit1	ensdarg00000098916	uberon_0011362,uberon_0002349,uberon_0001133,uberon_0007679,uberon_2001286,uberon_0000078,uberon_0002065,uberon_2005054,uberon_0004152,uberon_2005017,uberon_0011944,uberon_0002201,uberon_0002063,uberon_0010313,uberon_0002370,uberon_0003088,uberon_0000489,uberon_0002407,uberon_0002457,uberon_0000480,uberon_0000468,uberon_0000948,uberon_0002082,uberon_0002081,uberon_0000042,uberon_0001630,uberon_20…
zdb-gene-070117-2062	edar	ensdarg00000099088	uberon_0006068,uberon_0004119,uberon_0002514,uberon_2001588,uberon_0003097,uberon_2000694,uberon_0000152,uberon_0000151,uberon_0013765,uberon_4000176,uberon_0008911,uberon_0000467,uberon_0003103,uberon_0000480,uberon_0000926,uberon_0000468,uberon_0000481,uberon_2000356,uberon_4000174,uberon_0007380,uberon_0010313,uberon_0003457,uberon_0010323,uberon_4000163,uberon_0001434,uberon_4000164
zdb-gene-081104-340	cenph	ensdarg00000094892	uberon_0002240,uberon_0003102,uberon_0000019,uberon_0002199,uberon_0000033,uberon_0002100,uberon_0008823
zdb-gene-070117-2066	flr	ensdarg00000038024	uberon_0003060,uberon_0005325,uberon_0002120,uberon_0000019,uberon_0005330,uberon_0006183,uberon_0000083,uberon_0000480,uberon_0000481,uberon_0000468,uberon_0005310,uberon_0001032,uberon_0001016,uberon_0008823
zdb-gene-080506-2	hmx2	ensdarg00000070954	uberon_0000477,uberon_0000463,uberon_0000480,uberon_0002280,uberon_0000468,uberon_2000940
zdb-gene-080506-1	megf10	ensdarg00000017229	uberon_2001089,uberon_0000479,uberon_0000468,uberon_0000033,uberon_0004120,uberon_0007812,uberon_0001630,uberon_0010314
zdb-gene-030131-1074	apoc1	ensdarg00000092170	uberon_0000468
zdb-gene-030131-1077	hnf4a	ensdarg00000021494	uberon_0000061
zdb-gene-121113-1	pappaa	ensdarg00000101090	uberon_0007812,uberon_0000468
zdb-gene-030725-2	gh1	ensdarg00000038185	uberon_0001013,uberon_0000468,uberon_0004120
zdb-gene-040318-1	fgf2	ensdarg00000104348	uberon_2000001,uberon_0008823,uberon_0000468
zdb-gene-021220-2	ddx54	ensdarg00000105286	uberon_0001555,uberon_0008823,uberon_0000019,uberon_0000491,uberon_0000480,uberon_0000033,uberon_0002107,uberon_0005057,uberon_0001016,uberon_0001017
zdb-gene-021220-6	ints7	ensdarg00000019300	uberon_0001708,uberon_0000477,uberon_0002407,uberon_0000042,uberon_0000480,uberon_0001703,uberon_0000479,uberon_0005886,uberon_0000965,uberon_0000033,uberon_0004119
zdb-gene-041210-358	gak	ensdarg00000090654	uberon_0002028,uberon_0008823,uberon_2000106,uberon_0002289
zdb-gene-050913-73	lsr	ensdarg00000099291	uberon_0004185,uberon_0000489,uberon_0000491,uberon_0000160,uberon_0001264,uberon_0002107,uberon_0005057
zdb-gene-070226-1	hspa12b	ensdarg00000030307	uberon_0002407,uberon_0000042,uberon_2005025,uberon_0000480,uberon_0000468,uberon_0002064,uberon_0011944,uberon_0000178,uberon_0014907,uberon_0007304,uberon_2001286
zdb-gene-030131-780	cdh15	ensdarg00000068191	uberon_0000061
zdb-gene-040426-1664	pde6c	ensdarg00000100397	uberon_0000489,uberon_0000019,uberon_0001787,uberon_0000480,uberon_0001790,uberon_0000966,uberon_0000073,uberon_0001789,uberon_0000957
zdb-gene-060503-526	vps45	ensdarg00000061180	uberon_0004120
zdb-gene-030131-5794	snapc4	ensdarg00000067673	uberon_0001708,uberon_0000467,uberon_0000477,uberon_0003704,uberon_0000019,uberon_0000017,uberon_0000491,uberon_0000480,uberon_0005886,uberon_0000468,uberon_0000481,uberon_0008895,uberon_0000489,uberon_0001264,uberon_0002107,uberon_0005057,uberon_0002423
zdb-gene-030616-605	pcgf1	ensdarg00000001249	uberon_0002240,uberon_0000463,uberon_0002280,uberon_0000468
zdb-gene-030131-29	arrb2a	ensdarg00000039215	uberon_0000061
zdb-gene-041114-20	ap1m2	ensdarg00000096454	uberon_0001555,uberon_0000480,uberon_0004119,uberon_0007812
zdb-gene-061215-37	ids	ensdarg00000071699	uberon_0011610,uberon_0000480,uberon_0003103,uberon_0011615,uberon_0008896,uberon_0002049,uberon_0000033,uberon_0004119,uberon_0003107,uberon_0002100
zdb-gene-110524-4	tshr	ensdarg00000037195	uberon_0000475,uberon_0000467,uberon_0000477,uberon_0005305,uberon_0000479,uberon_0000480,uberon_0003278,uberon_0010323,uberon_2000622,uberon_0001434
zdb-gene-040630-2	fibpb	ensdarg00000087666	uberon_0002050,uberon_0000479,uberon_0000468,uberon_0002328
zdb-gene-100210-3	usp21	ensdarg00000094280	uberon_0000489,uberon_0000042,uberon_0000468,uberon_0000033,uberon_0000019,uberon_0002407
zdb-gene-100210-2	usp18	ensdarg00000088078	uberon_0005598,uberon_0000489,uberon_0000019,uberon_0002407,uberon_0012275,uberon_0000480,uberon_0000042,uberon_2000084,uberon_0002328,uberon_0000468,uberon_0000033,uberon_0007812,uberon_0001017,uberon_0001016,uberon_0002100
zdb-gene-100210-1	usp15	not_found	uberon_0001555,uberon_0005598,uberon_0001017,uberon_0000489,uberon_0000042,uberon_0002407,uberon_0000491,uberon_0000480,uberon_0007812,uberon_0005057,uberon_0000033,uberon_0000019,uberon_0002107,uberon_0002100,uberon_0001016,uberon_0012275
zdb-gene-040718-101	glrx2	ensdarg00000100944	uberon_0002240,uberon_0000019,uberon_0002028,uberon_0000480,uberon_0001890,uberon_0003524,uberon_0002201,uberon_0003513,uberon_0010313,uberon_0014907,uberon_0001016,uberon_0001017
zdb-gene-110126-1	ap1m1	ensdarg00000096249	uberon_0003052,uberon_0008823,uberon_0000480,uberon_0006800,uberon_0001016,uberon_0001017
zdb-gene-071116-1	epor	ensdarg00000090834	uberon_0004120
zdb-gene-050208-744	onecut3a	ensdarg00000056395	uberon_0002394,uberon_0000481
zdb-gene-040623-3	dact1	ensdarg00000101635	uberon_0001891,uberon_0001893,uberon_0001894,uberon_0000468
zdb-gene-040623-1	pth1a	ensdarg00000093738	uberon_0000078,uberon_0006860,uberon_0011610,uberon_0003457,uberon_0003107,uberon_2000476,uberon_0002514
zdb-gene-030313-1	rapsn	ensdarg00000041133	uberon_0000467,uberon_0001774,uberon_0000479,uberon_0000480,uberon_0000468,uberon_0004479,uberon_0007812
zdb-gene-050309-23	itga6a	ensdarg00000042282	uberon_0003082,uberon_0000479,uberon_0000468,uberon_0005177,uberon_2000610,uberon_0004120,uberon_0001630
zdb-gene-021125-1	smarca5	ensdarg00000052348	uberon_0001555,uberon_0008823,uberon_0000019,uberon_0000073,uberon_0000480,uberon_0000468,uberon_0000966,uberon_0005057,uberon_0000033,uberon_0002107,uberon_0005181,uberon_0002082,uberon_0000491,uberon_0001016,uberon_0001017
zdb-gene-050307-1	kif7	ensdarg00000033099	uberon_0005598,uberon_0012275,uberon_0000019,uberon_0002328,uberon_0000033,uberon_0000489
zdb-gene-050307-3	matn1	ensdarg00000030215	uberon_0003932,uberon_0000489,uberon_0000019,uberon_0004120,uberon_0000468,uberon_0002199,uberon_0015178,uberon_0003102,uberon_0000033,uberon_0006984,uberon_0013765,uberon_0002100,uberon_2000106,uberon_4000164
zdb-gene-060616-382	itgav	ensdarg00000006314	uberon_2000001,uberon_0008823,uberon_0000042,uberon_0000480,uberon_0004141,uberon_0002422,uberon_0002037,uberon_0002200,uberon_0008998,uberon_0002407
zdb-gene-100707-1	pkd1a	ensdarg00000030417	uberon_0001708,uberon_0002120,uberon_0008823,uberon_0000491,uberon_0000480,uberon_0000481,uberon_0007812,uberon_0004536,uberon_2001073,uberon_0000948,uberon_0002107,uberon_0001631,uberon_0005057
zdb-gene-040426-2584	usp5	ensdarg00000014517	uberon_0001017,uberon_0002407,uberon_0000042,uberon_2001593,uberon_0000479,uberon_0000480,uberon_0000468,uberon_0002328,uberon_0000033,uberon_0000019,uberon_0007812,uberon_0002100,uberon_0001016,uberon_0000489
zdb-gene-040709-2	cpsf1	ensdarg00000034178	uberon_0001555,uberon_0000477,uberon_0002407,uberon_0000491,uberon_0011610,uberon_0000019,uberon_0003406,uberon_0003278,uberon_0000033,uberon_0000151,uberon_0002107,uberon_0002100,uberon_0000467,uberon_0000480,uberon_0000468,uberon_0000948,uberon_0007812,uberon_0010710,uberon_0000042,uberon_0003102,uberon_0006860,uberon_0005057,uberon_0001434,uberon_2001516
zdb-gene-040709-1	otomp	ensdarg00000040306	uberon_0002280,uberon_0000463
zdb-gene-040426-1729	fgf1a	ensdarg00000017542	uberon_0007812,uberon_2000033
zdb-gene-040426-1724	snrkb	ensdarg00000017665	uberon_0003496,uberon_0011362,uberon_0000480,uberon_0003513,uberon_0000481,uberon_0003524,uberon_0014907,uberon_0000489
zdb-gene-040426-1721	hsbp1b	ensdarg00000041921	uberon_0000489,uberon_0000948,uberon_0000480,uberon_2000084,uberon_0000468,uberon_0000033,uberon_0001016,uberon_0001017
zdb-gene-001103-1	sox9a	ensdarg00000003293	uberon_0001708,uberon_0001555,uberon_0000477,uberon_0004362,uberon_0000491,uberon_0001703,uberon_0011615,uberon_0007390,uberon_0003051,uberon_2000657,uberon_2001239,uberon_0003406,uberon_0002397,uberon_2001425,uberon_0000033,uberon_0000151,uberon_0002107,uberon_0004752,uberon_0008911,uberon_0011611,uberon_0011610,uberon_0000489,uberon_0011606,uberon_0011607,uberon_0000480,uberon_0005886,uberon_00…
zdb-gene-001103-2	sox9b	ensdarg00000043923	uberon_0002110,uberon_2000089,uberon_0002407,uberon_0000491,uberon_0011610,uberon_2001504,uberon_0003051,uberon_2000476,uberon_2000657,uberon_0003714,uberon_2001456,uberon_0003704,uberon_0000016,uberon_2001239,uberon_0003406,uberon_0002397,uberon_0000033,uberon_0003338,uberon_0002107,uberon_0004752,uberon_0008911,uberon_0007329,uberon_0004742,uberon_0005945,uberon_0011611,uberon_0007134,uberon_00…
zdb-gene-001103-3	fezf2	ensdarg00000070677	uberon_0001898,uberon_0000203,uberon_0002148,uberon_0000042,uberon_0000480,uberon_0001893,uberon_0000479,uberon_0000468,uberon_0000966,uberon_0001900,uberon_0001928,uberon_2000633,uberon_0007635,uberon_0001016,uberon_0002407
zdb-gene-030131-6665	chrnd	ensdarg00000019342	uberon_0001049,uberon_0008823,uberon_0002538,uberon_0000480,uberon_0000468,uberon_0004120,uberon_0001016
zdb-gene-090312-201	npnt	ensdarg00000018721	uberon_0003930,uberon_0002133,uberon_0000042,uberon_0000489,uberon_0000468,uberon_0004124,uberon_0000948,uberon_0002087,uberon_0003906,uberon_0005291,uberon_0002407
zdb-gene-040426-933	tab2	ensdarg00000021509	uberon_0000948,uberon_0001074,uberon_0000489
zdb-gene-040426-1401	cacng2a	ensdarg00000032565	uberon_0000489,uberon_0000948
zdb-gene-030317-1	tph1a	ensdarg00000029432	uberon_0000468
zdb-gene-990415-268	thrb	ensdarg00000021163	uberon_0000019,uberon_0000966,uberon_0000073,uberon_0000468,uberon_0002328,uberon_0006860,uberon_0003091,uberon_0007812
zdb-gene-990415-263	thraa	ensdarg00000000151	uberon_0005305,uberon_0000479,uberon_0000480,uberon_0000042,uberon_0000468,uberon_0005281,uberon_0000033,uberon_0006860,uberon_0010314,uberon_0002407
zdb-gene-990415-267	foxg1a	ensdarg00000070769	uberon_0002264,uberon_0000004,uberon_0000489,uberon_0004128
zdb-gene-061013-96	pi4kb	ensdarg00000040111	uberon_0000464,uberon_0001840,uberon_0000489,uberon_0000019,uberon_0000468,uberon_0007812
zdb-gene-061013-95	hdac4	ensdarg00000098349	uberon_0010170,uberon_0002342,uberon_0000480,uberon_0007215,uberon_0003103,uberon_0012316,uberon_2001508,uberon_0011242,uberon_0003099
zdb-gene-030131-1249	dhrs9	ensdarg00000019260	uberon_0004185,uberon_0001708,uberon_0000477,uberon_0013765,uberon_0000151,uberon_0000489,uberon_0000042,uberon_0000948,uberon_0001264,uberon_0000480,uberon_0000468,uberon_0000160,uberon_0007812,uberon_0001277,uberon_0003102,uberon_2001076,uberon_0000019,uberon_0005911,uberon_0002081,uberon_0002407
zdb-gene-010614-1	cxcr4b	ensdarg00000041959	uberon_0000477,uberon_2001157,uberon_0012275,uberon_0000480,uberon_2000940,uberon_0010313,uberon_0005598
zdb-gene-051113-72	camk2a	ensdarg00000053617	uberon_0001899,uberon_2000001,uberon_0000489,uberon_0000480,uberon_0000468,uberon_0001007,uberon_0007812,uberon_0004141
zdb-gene-030131-7951	rcbtb1	ensdarg00000036645	uberon_0003496,uberon_0000489,uberon_0003513,uberon_0000480,uberon_0000481,uberon_0003524,uberon_0002203,uberon_0010313,uberon_0014907,uberon_0011362
zdb-gene-030925-29	atp2b1a	ensdarg00000012684	uberon_0000477,uberon_2000250,uberon_0000463,uberon_0013765,uberon_0003843,uberon_0000480,uberon_0000464,uberon_2000940,uberon_0003457,uberon_0001840,uberon_0005911,uberon_0003103,uberon_0006334,uberon_0010313,uberon_2000676,uberon_0002514
zdb-gene-060510-3	brca2	ensdarg00000079015	uberon_0000489,uberon_0000473,uberon_0015212,uberon_0005177,uberon_0000992
zdb-gene-070912-112	slc7a14a	ensdarg00000010816	uberon_0000489,uberon_0000019,uberon_0002100
zdb-gene-041111-226	snap29	ensdarg00000038518	uberon_3000982,uberon_0000475,uberon_0001003
zdb-gene-030131-760	ip6k2a	ensdarg00000008310	uberon_0005598,uberon_0003103,uberon_0003107,uberon_0000033,uberon_0004119,uberon_0004752,uberon_0002100,uberon_0003066,uberon_0012275
zdb-gene-050119-6	lats2	ensdarg00000078864	uberon_0000489
zdb-gene-050119-3	kif3b	ensdarg00000101120	uberon_0003926,uberon_0002407,uberon_0000042,uberon_0000480,uberon_0000468,uberon_0003902,uberon_0000019,uberon_0000957,uberon_0003098,uberon_0008823
zdb-gene-050119-2	lrp2a	ensdarg00000102506	uberon_0004732,uberon_0011215,uberon_0002120,uberon_0000019,uberon_0001797,uberon_0001796,uberon_0000073,uberon_0000480,uberon_0001802,uberon_0001791,uberon_0000966,uberon_0000965,uberon_0001792,uberon_0000957,uberon_0001789,uberon_0002104,uberon_0011779,uberon_0003902
zdb-gene-050119-9	pthlha	ensdarg00000031737	uberon_0004573,uberon_0000481,uberon_0005805,uberon_0003473
zdb-gene-050119-8	casr	ensdarg00000013649	uberon_0000477,uberon_0000479,uberon_0000480,uberon_0002328,uberon_0005177,uberon_0003082,uberon_0002100,uberon_0001630,uberon_0004339
zdb-gene-091012-1	slc22a5	ensdarg00000101021	uberon_0004120
zdb-gene-051127-5	slc7a7	ensdarg00000055226	uberon_0000033,uberon_0008823,uberon_0000019,uberon_0004120
zdb-gene-080403-10	vdrb	ensdarg00000070721	uberon_0000464,uberon_0003051,uberon_0000468,uberon_0003069,uberon_0001840,uberon_0000033
zdb-gene-040114-1	pnocb	ensdarg00000024189	uberon_0005426
zdb-gene-070209-32	slc27a2_(1_of_many)	ensdarg00000067520	uberon_0004120
zdb-gene-060503-777	lix1l	ensdarg00000063244	uberon_0011610,uberon_0003406,uberon_0003103,uberon_2001516,uberon_0004119,uberon_0013765,uberon_0010313
zdb-gene-030804-1	tnr	ensdarg00000020771	uberon_0003931,uberon_0002616,uberon_0000480,uberon_0001908
zdb-gene-040426-1087	arl6ip1	ensdarg00000054578	uberon_0001708,uberon_0010170,uberon_0002342,uberon_0002407,uberon_0003051,uberon_2000106,uberon_0001555,uberon_0000019,uberon_2001430,uberon_0015178,uberon_0000033,uberon_0004119,uberon_0011004,uberon_0002100,uberon_0005945,uberon_0002028,uberon_0000151,uberon_0000480,uberon_0000966,uberon_0006984,uberon_0007812,uberon_0000042,uberon_0008896,uberon_0001945,uberon_0005426,uberon_0011242,uberon_00…
zdb-gene-060825-59	mrps6	ensdarg00000039543	uberon_0004120
zdb-gene-040426-1083	bbs5	ensdarg00000039827	uberon_4000164,uberon_0005598,uberon_0000019,uberon_0000480,uberon_0000042,uberon_0000083,uberon_0000162,uberon_0000077,uberon_0002328,uberon_0000965,uberon_0000948,uberon_0003102,uberon_0001789,uberon_0000957,uberon_0003060,uberon_0000489,uberon_0003902,uberon_0002407
zdb-gene-040907-1	rfc5	ensdarg00000035634	uberon_0000019,uberon_0000073,uberon_0000966,uberon_0000033,uberon_0004119,uberon_0006860
zdb-gene-021231-2	tsr2	ensdarg00000005772	uberon_0001555,uberon_0011610,uberon_0002407,uberon_0000042,uberon_0000491,uberon_0002539,uberon_0000480,uberon_0000948,uberon_0000489,uberon_0000033,uberon_0000019,uberon_0002107,uberon_0010313,uberon_0005057
zdb-gene-021231-3	wdr43	ensdarg00000077264	uberon_0010170,uberon_0002342,uberon_0008823,uberon_0002346,uberon_2000084,uberon_0014907,uberon_0001016,uberon_0001017,uberon_0000078,uberon_0004573,uberon_0000019,uberon_0002616,uberon_0003524,uberon_0005805,uberon_0010313,uberon_0010312,uberon_0002100,uberon_0001049,uberon_0000033,uberon_0002539,uberon_0000480,uberon_0000468,uberon_0003473,uberon_0002422
zdb-gene-021231-4	nifk	ensdarg00000040666	uberon_0001555,uberon_0003052,uberon_0008823,uberon_0000019,uberon_0002616,uberon_0000491,uberon_0000480,uberon_0000468,uberon_0006800,uberon_0005057,uberon_0001016,uberon_0000033,uberon_0002107,uberon_0001017,uberon_0002422,uberon_0002100
zdb-gene-091204-62	asphd1	ensdarg00000075813	uberon_0007812,uberon_0008823
zdb-gene-000627-2	adarb1a	ensdarg00000041609	uberon_0002240,uberon_0000477,uberon_0005945,uberon_0002616,uberon_0002286,uberon_0002539,uberon_0000480,uberon_2000940,uberon_0009635,uberon_2001472,uberon_0011242,uberon_0000033,uberon_0002422
zdb-gene-001206-2	lbx2	ensdarg00000025131	uberon_0004120
zdb-gene-040831-4	gle1	ensdarg00000043559	uberon_0001555,uberon_0002407,uberon_0000491,uberon_0002199,uberon_0001016,uberon_0001017,uberon_0000019,uberon_0003278,uberon_0000033,uberon_0000151,uberon_0002107,uberon_0003065,uberon_0002240,uberon_2000098,uberon_0000480,uberon_0000468,uberon_0000948,uberon_0000042,uberon_0001277,uberon_0011004,uberon_0003102,uberon_0005911,uberon_0005057
zdb-gene-040831-1	sars	ensdarg00000008237	uberon_0001555,uberon_0002407,uberon_0000491,uberon_0003499,uberon_0014907,uberon_0011362,uberon_0000019,uberon_0002616,uberon_0004363,uberon_0003524,uberon_0002201,uberon_0000033,uberon_0002107,uberon_0000489,uberon_0000480,uberon_0000178,uberon_0000948,uberon_0008998,uberon_0000042,uberon_0003513,uberon_0005057
zdb-gene-040831-3	srp68	ensdarg00000020820	uberon_0007844,uberon_0000477,uberon_0000489,uberon_0000019,uberon_0000480,uberon_0005886,uberon_0000033,uberon_0004119,uberon_0010313,uberon_0001016,uberon_0001017
zdb-gene-030616-358	ccdc65	ensdarg00000032005	uberon_0000475,uberon_0002280,uberon_0000463,uberon_0008823
zdb-gene-060526-211	bmp10	ensdarg00000061769	uberon_0000480,uberon_2001051,uberon_0002200,uberon_0000481,uberon_2005000
zdb-gene-030131-994	rad21a	ensdarg00000006092	uberon_0002133,uberon_0003338,uberon_0001016,uberon_0002407,uberon_0000019,uberon_0000033,uberon_0004119,uberon_0008823,uberon_0001017,uberon_0002100,uberon_0000480,uberon_0002539,uberon_0001675,uberon_0000468,uberon_0000948,uberon_0007812,uberon_0000042,uberon_0003714
zdb-gene-030131-998	myh9b	ensdarg00000001014	uberon_0003052,uberon_0006800
zdb-gene-120215-125	tgfbr3	ensdarg00000099979	uberon_4000164,uberon_2001286,uberon_0005598,uberon_2005025,uberon_0000480,uberon_0000468,uberon_0002328,uberon_0003102,uberon_0014907,uberon_0012275
zdb-gene-020507-3	vangl2	ensdarg00000027397	uberon_0002110,uberon_0002407,uberon_0007297,uberon_0002328,uberon_0007635,uberon_2000106,uberon_0001016,uberon_0002120,uberon_0005598,uberon_0003933,uberon_0005325,uberon_0001017,uberon_0012275,uberon_0000019,uberon_0002616,uberon_0012463,uberon_0000077,uberon_0005515,uberon_0004733,uberon_0005068,uberon_0000033,uberon_0008823,uberon_0010313,uberon_0004739,uberon_0001630,uberon_0002100,uberon_00…
zdb-gene-020507-2	invs	ensdarg00000002213	uberon_0005327,uberon_0002120,uberon_0007298,uberon_0034969,uberon_0000080,uberon_0000491,uberon_0000083,uberon_0000481,uberon_0000468,uberon_0006553,uberon_0002107,uberon_0001264,uberon_0007812,uberon_0005057,uberon_0012463,uberon_0002100
zdb-gene-040401-2	hmgcra	ensdarg00000052734	uberon_0000479,uberon_0015178,uberon_0006984,uberon_0001630,uberon_0004120
zdb-gene-980526-212	dlx2a	ensdarg00000079964	uberon_0010170,uberon_0002342,uberon_0000078,uberon_0011610,uberon_0000480,uberon_0007215,uberon_0011607,uberon_0003107,uberon_0000033,uberon_0003103,uberon_0004752,uberon_0011242,uberon_0003099
zdb-gene-980526-214	hoxd4a	ensdarg00000059276	uberon_2001286,uberon_0003513,uberon_0000480,uberon_0000481,uberon_0011944,uberon_0001535
zdb-gene-040426-2132	mmp9	ensdarg00000042816	uberon_0001708,uberon_0000477,uberon_0000480,uberon_0000033
zdb-gene-070117-2000	cob	not_found	uberon_0008823,uberon_0000019,uberon_0000480,uberon_0001945,uberon_0001032,uberon_0001016
zdb-gene-060929-712	iba57	ensdarg00000063446	uberon_0004120
zdb-gene-070117-2008	cst	not_found	uberon_0002120,uberon_0000083,uberon_0000481,uberon_0006553,uberon_0005310,uberon_0005330
zdb-gene-030131-2974	mtor	ensdarg00000053196	uberon_0004185,uberon_0001555,uberon_0000489,uberon_0000491,uberon_0003929,uberon_0000480,uberon_0000160,uberon_0002107,uberon_0005911,uberon_0005057
zdb-gene-040426-1446	irx2a	ensdarg00000001785	uberon_0000073,uberon_0000480,uberon_0001792,uberon_0001791,uberon_0000966,uberon_0000468,uberon_0000957
zdb-gene-040426-1116	sbds	ensdarg00000027803	uberon_2000250,uberon_0011610,uberon_0000017,uberon_0000016,uberon_0001264,uberon_0000468,uberon_0003406,uberon_0003457,uberon_0003103,uberon_0006925,uberon_2001516,uberon_0004120,uberon_0002514,uberon_0010313,uberon_0007812
zdb-gene-040625-176	trnt1	ensdarg00000075297	uberon_0001555,uberon_0000489,uberon_0000019,uberon_0000480,uberon_0000948,uberon_0000033,uberon_0004119
zdb-gene-030131-577	prpf8	ensdarg00000026180	uberon_0002240,uberon_0008823,uberon_0000042,uberon_0002407,uberon_0000480,uberon_0000033,uberon_0007812,uberon_0001016,uberon_0001017
zdb-gene-030131-571	snw1	ensdarg00000091563	uberon_0008823,uberon_0000480,uberon_0000468,uberon_0000033,uberon_0010314,uberon_0001016,uberon_0001017
zdb-gene-081104-328	enox1	ensdarg00000060243	uberon_0003481,uberon_0002457,uberon_0003513,uberon_0000481,uberon_0007679
zdb-gene-030131-6583	ywhaba	ensdarg00000013078	uberon_0001891
zdb-gene-030131-4694	rasa1a	ensdarg00000035535	uberon_0003481,uberon_2001286,uberon_0000480,uberon_0002457,uberon_0003513,uberon_0000481,uberon_0007679
zdb-gene-040426-744	pitpnaa	ensdarg00000039490	uberon_0010313
zdb-gene-040426-747	lin28a	ensdarg00000016999	uberon_0007812,uberon_0000033,uberon_0000468,uberon_0010314
zdb-gene-040426-748	dmap1	ensdarg00000042087	uberon_0001555,uberon_0000489,uberon_0000019,uberon_0000073,uberon_0000480,uberon_0000468,uberon_0000966,uberon_0000033,uberon_0004119,uberon_0002100
zdb-gene-990715-2	sema3d	ensdarg00000017369	uberon_0007414,uberon_0000480,uberon_0000479,uberon_0002145,uberon_0004119,uberon_0010313
zdb-gene-030131-684	taz	ensdarg00000041421	uberon_0002407,uberon_0000042,uberon_0000468,uberon_0000948,uberon_0000019,uberon_0007812,uberon_0000489
zdb-gene-030131-8093	utp11l	ensdarg00000039958	uberon_0001555,uberon_0003052,uberon_0008823,uberon_0000935,uberon_0000491,uberon_0000479,uberon_2000084,uberon_0001016,uberon_0002407,uberon_0003931,uberon_0000019,uberon_0003936,uberon_0000033,uberon_0002107,uberon_0002437,uberon_2000597,uberon_0002240,uberon_0002028,uberon_0000480,uberon_0000468,uberon_0000941,uberon_0000042,uberon_0006800,uberon_0001785,uberon_0002100,uberon_0002422,uberon_00…
zdb-gene-030131-1723	trappc11	ensdarg00000004726	uberon_0001555,uberon_0000477,uberon_0000489,uberon_0000019,uberon_0000491,uberon_0000480,uberon_0005886,uberon_0000468,uberon_0008897,uberon_0000966,uberon_2000084,uberon_0000033,uberon_0003102,uberon_0002107,uberon_0010313,uberon_0000073,uberon_0005057
zdb-gene-060130-56	ccdc85b	ensdarg00000061543	uberon_0001049
zdb-gene-030826-21	cetn4	ensdarg00000041215	uberon_0002120,uberon_0000019,uberon_0000083,uberon_0000042,uberon_0005425,uberon_0005291,uberon_0000033,uberon_0007812,uberon_0003060,uberon_0002407
zdb-gene-030826-29	pak1	ensdarg00000103959	uberon_0002539,uberon_0002407,uberon_0000019,uberon_0011610,uberon_0000489,uberon_0000042,uberon_0000468,uberon_0004152,uberon_0007812,uberon_0003107,uberon_0000948,uberon_0000033,uberon_0004119,uberon_0000178,uberon_0002081
zdb-gene-050208-492	bap1	ensdarg00000063051	uberon_0012275,uberon_0005598,uberon_0000480,uberon_0002328,uberon_0000033,uberon_0007812,uberon_0001017,uberon_0010314,uberon_0001016,uberon_0002100
zdb-gene-031027-1	alk	ensdarg00000095833	uberon_0002028
zdb-gene-120229-1	gpr179	not_found	uberon_0004121
zdb-gene-021119-2	drd2a	ensdarg00000056926	uberon_0008823,uberon_0000468,uberon_0000948
zdb-gene-050522-335	gtpbp3	ensdarg00000018650	uberon_0008823,uberon_0000019,uberon_0000468,uberon_0007812,uberon_0000948,uberon_0001264,uberon_0002107,uberon_0000491,uberon_0005057
zdb-gene-060222-1	ptger4a	ensdarg00000059236	uberon_0007276,uberon_0003051,uberon_0012275,uberon_0005598,uberon_0000017,uberon_0008823,uberon_0000073,uberon_0000480,uberon_0002328,uberon_0005281,uberon_0007812,uberon_2000001,uberon_0000948,uberon_0000033,uberon_0002107,uberon_0018549,uberon_0002100,uberon_0000491,uberon_0005057
zdb-gene-080813-1	dmrt2b	ensdarg00000070013	uberon_0005598,uberon_0000489,uberon_0012275,uberon_0000491,uberon_0000948,uberon_0002107,uberon_0002100,uberon_0005057
zdb-gene-020419-5	cct3	ensdarg00000016173	uberon_0001555,uberon_0008823,uberon_0000019,uberon_0000491,uberon_0000480,uberon_2000084,uberon_0000948,uberon_0000033,uberon_0002107,uberon_0005057,uberon_0001032,uberon_2000106,uberon_0001016,uberon_0001017
zdb-gene-020419-4	mcm3	ensdarg00000024204	uberon_0001555,uberon_0000489,uberon_0000019,uberon_0000491,uberon_0000480,uberon_0001945,uberon_0000966,uberon_0000033,uberon_0002107,uberon_0001032,uberon_0005057
zdb-gene-020419-7	cct7	ensdarg00000007385	uberon_0001555,uberon_0000019,uberon_0000042,uberon_0002407,uberon_0000491,uberon_0000480,uberon_0000948,uberon_0000033,uberon_0002107,uberon_0000489,uberon_0005057
zdb-gene-020419-6	cct2	ensdarg00000087206	uberon_0001555,uberon_2000001,uberon_0002407,uberon_0000042,uberon_0000491,uberon_0000480,uberon_0000948,uberon_0000033,uberon_0000019,uberon_0002107,uberon_0005057,uberon_0008823,uberon_0002100
zdb-gene-020419-1	u2af1	ensdarg00000015325	uberon_0003052,uberon_0001016,uberon_0008823,uberon_0000019,uberon_0002028,uberon_0000480,uberon_2000084,uberon_0006800,uberon_0001434,uberon_0000033,uberon_0010323,uberon_0000468,uberon_0002100,uberon_2000106,uberon_0002422,uberon_0001017
zdb-gene-050208-724	mlpha	ensdarg00000070991	uberon_0010313
zdb-gene-020419-3	b3gat3	ensdarg00000001939	uberon_0001708,uberon_0000477,uberon_0011610,uberon_0000078,uberon_0000033,uberon_0002514,uberon_2000250,uberon_0000480,uberon_0005886,uberon_0008896,uberon_0004376,uberon_0004375,uberon_0003457,uberon_0003107,uberon_0004741,uberon_0003103
zdb-gene-020419-2	rpl35	ensdarg00000018334	uberon_0003052,uberon_0008823,uberon_0000479,uberon_2000084,uberon_2000106,uberon_0001016,uberon_0001017,uberon_2000006,uberon_0000019,uberon_0001890,uberon_0003069,uberon_0002518,uberon_0000033,uberon_0002100,uberon_0002028,uberon_0000480,uberon_0000468,uberon_0008897,uberon_0000966,uberon_0007812,uberon_0001021,uberon_0001945,uberon_0006800,uberon_0003102,uberon_0004120,uberon_0002422
zdb-gene-030901-2	mmp14b	ensdarg00000008388	uberon_0008823,uberon_0000479,uberon_0000468,uberon_0002328,uberon_0005410,uberon_2000106
zdb-gene-020419-9	slc25a5	ensdarg00000092553	uberon_0001555,uberon_0000489,uberon_0000019,uberon_0000491,uberon_0000480,uberon_0000033,uberon_0002107,uberon_0005057
zdb-gene-060503-425	slc12a10.2	ensdarg00000071173	uberon_0000061
zdb-gene-040718-479	tfip11	ensdarg00000056932	uberon_0000477,uberon_0000489,uberon_0000019,uberon_0002028,uberon_0000480,uberon_0007812,uberon_0001017,uberon_0001016,uberon_0001846
zdb-gene-040426-2061	sdf4	ensdarg00000070682	uberon_2005025,uberon_0014907,uberon_0000481,uberon_0000468
zdb-gene-010525-1	slc4a1a	ensdarg00000012881	uberon_0000489,uberon_0000481,uberon_0000468,uberon_0004152,uberon_0000948,uberon_0000178,uberon_0010313,uberon_0002082,uberon_0002081
zdb-gene-040718-470	zgc:92360	ensdarg00000038151	uberon_0000468
zdb-gene-090313-285	zmiz2	ensdarg00000098683	uberon_0000479,uberon_0000468,uberon_0002328,uberon_0007812,uberon_0003062,uberon_0002100
zdb-gene-030131-5268	wee1	ensdarg00000093864	uberon_0000468
zdb-gene-010328-5	cldne	ensdarg00000043128	uberon_0004121
zdb-gene-031113-14	mibp2	ensdarg00000101844	uberon_0005598,uberon_2001089,uberon_0006984,uberon_0000468,uberon_0005177,uberon_0015178,uberon_0003082,uberon_0001630,uberon_0012275
zdb-gene-091112-1	znf385c	ensdarg00000058154	uberon_0001708,uberon_0000477,uberon_0011610,uberon_0000489,uberon_0001890,uberon_0002539,uberon_0000480,uberon_0003107,uberon_0000948,uberon_0000033,uberon_0004119,uberon_0002028
zdb-gene-010328-2	cldnb	ensdarg00000009544	uberon_0003102,uberon_0000468,uberon_2000084,uberon_0001074,uberon_0000178,uberon_4000164
zdb-gene-051113-340	numbl	ensdarg00000101949	uberon_0004120
zdb-gene-040715-1	mcm3ap	ensdarg00000021402	uberon_0001555,uberon_0002407,uberon_0000019,uberon_0000491,uberon_0000480,uberon_0000042,uberon_0000948,uberon_0000033,uberon_0002107,uberon_0001017,uberon_0008823,uberon_0001016,uberon_0005057
zdb-gene-040715-2	cga	ensdarg00000040479	uberon_0000489,uberon_0000468,uberon_0003102,uberon_0000033,uberon_0005181,uberon_0002082,uberon_0010314,uberon_4000164
zdb-gene-040715-8	nup205	ensdarg00000042530	uberon_0001555,uberon_0002100,uberon_0008823,uberon_0000019,uberon_0000491,uberon_0000480,uberon_0000468,uberon_2000084,uberon_0000033,uberon_0002107,uberon_0001017,uberon_0001016,uberon_0005057
zdb-gene-040724-92	trip4	ensdarg00000098074	uberon_0010313
zdb-gene-040426-2836	upf1	ensdarg00000016302	uberon_0005598,uberon_0012275,uberon_0000480,uberon_0008823,uberon_2000106,uberon_0001016,uberon_0001017
zdb-gene-040426-2833	stxbp3	ensdarg00000008142	uberon_0001555,uberon_0000477,uberon_0000463,uberon_0000042,uberon_0002407,uberon_0000480,uberon_0000019,uberon_0002280,uberon_0000468,uberon_0001846,uberon_0000948,uberon_0000033,uberon_0004119,uberon_0000489,uberon_0002100
zdb-gene-040426-2830	tax1bp3	ensdarg00000059177	uberon_0002407,uberon_0000042,uberon_0002328,uberon_0000033,uberon_0003063,uberon_0003075,uberon_0010314
zdb-gene-081104-132	grip2a	ensdarg00000087187	uberon_0005598,uberon_0000019,uberon_0012275,uberon_0000468,uberon_0002328,uberon_2000040,uberon_0000033,uberon_0003062,uberon_0000489
zdb-gene-030616-162	myh10	ensdarg00000000103	uberon_0000489,uberon_0000019,uberon_0002616,uberon_0000948,uberon_0007812,uberon_0002289
zdb-gene-040724-125	fam20b	ensdarg00000008573	uberon_0000477,uberon_0002241,uberon_0011610,uberon_0002514,uberon_0000019,uberon_0003278,uberon_0004119,uberon_0013765,uberon_0008913,uberon_0008911,uberon_0000467,uberon_0000489,uberon_0004120,uberon_0000480,uberon_0008895,uberon_0011085,uberon_0003457,uberon_0010323,uberon_0001434
zdb-gene-980526-515	mafba	ensdarg00000017121	uberon_0000475,uberon_0003051,uberon_0002407,uberon_0002682,uberon_0004536,uberon_2001073,uberon_0007635,uberon_0001032,uberon_0005325,uberon_0003406,uberon_0005515,uberon_0004733,uberon_0004119,uberon_0013765,uberon_0004739,uberon_0005519,uberon_0001631,uberon_0002028,uberon_0000480,uberon_0000468,uberon_0001846,uberon_0000042,uberon_0003103
zdb-gene-980526-514	snai1b	ensdarg00000046019	uberon_0005598,uberon_0012275,uberon_0000042,uberon_0002407,uberon_2000058,uberon_0003063,uberon_0015178,uberon_0005291,uberon_0000489,uberon_0002081,uberon_0006984,uberon_0007812,uberon_0005181,uberon_0002082,uberon_0002100
zdb-gene-980526-512	nadl1.1	ensdarg00000015025	uberon_2000318,uberon_0011607,uberon_0002309,uberon_2000692,uberon_0002616,uberon_0011610,uberon_0000480,uberon_2001511,uberon_0014891,uberon_0003457,uberon_0004119,uberon_0003107,uberon_0003103,uberon_0008911
zdb-gene-060113-1	ripply1	ensdarg00000054103	uberon_0015178,uberon_0006984,uberon_0004120
zdb-gene-030131-7513	ptpn6	ensdarg00000089043	uberon_2000088,uberon_0003102,uberon_0000019,uberon_0002199,uberon_0005291,uberon_0000948,uberon_0000033,uberon_0003061,uberon_2000106,uberon_0000489
zdb-gene-060825-297	coq6	ensdarg00000060380	uberon_2001516
zdb-gene-011003-1	adh5	ensdarg00000080010	uberon_0002107,uberon_0000491,uberon_0005057
zdb-gene-030131-2560	gas2l3	ensdarg00000045880	uberon_0005281,uberon_0001049,uberon_0001893,uberon_0000480,uberon_0008823
zdb-gene-040426-2650	ctsba	ensdarg00000055120	uberon_0003062,uberon_0012275,uberon_0005598,uberon_0000468,uberon_4000164
zdb-gene-040426-2656	ddc	ensdarg00000016494	uberon_0008823,uberon_0000468,uberon_0002100
zdb-gene-040426-918	lpp	ensdarg00000023578	uberon_0012275,uberon_0000468,uberon_0005598
zdb-gene-990415-248	brd2a	ensdarg00000022280	uberon_0004120
zdb-gene-040109-1	nop56	ensdarg00000012820	uberon_0001016,uberon_0002100,uberon_0008823,uberon_0000019,uberon_0002028,uberon_0000480,uberon_0000042,uberon_0000468,uberon_2000084,uberon_0000948,uberon_0000033,uberon_0001017,uberon_2000106,uberon_0002422,uberon_0002407
zdb-gene-990415-247	rrm1	ensdarg00000014017	uberon_0000489,uberon_0000019,uberon_0000480,uberon_0000468,uberon_0000033,uberon_0002100,uberon_0001016,uberon_0001017
zdb-gene-040109-5	rps24	ensdarg00000039347	uberon_0004120
zdb-gene-040109-4	sox7	ensdarg00000030125	uberon_0004573,uberon_0003473,uberon_0000481,uberon_0005805
zdb-gene-040426-1870	rlbp1b	ensdarg00000045808	uberon_0002100
zdb-gene-030131-1917	racgap1	ensdarg00000015460	uberon_0002533,uberon_0008823,uberon_0000468,uberon_0003071,uberon_0000033,uberon_0004120,uberon_0010314,uberon_0002100
zdb-gene-031118-54	poc1b	ensdarg00000021110	uberon_0008823,uberon_0000080,uberon_0000957,uberon_0002407,uberon_0000019,uberon_0003278,uberon_0000033,uberon_0004119,uberon_0002120,uberon_0002539,uberon_0000480,uberon_0000468,uberon_0000948,uberon_0011085,uberon_0007812,uberon_0002082,uberon_0003926,uberon_0000042,uberon_0006860,uberon_0005057
zdb-gene-070912-179	chd7	ensdarg00000075211	uberon_0010170,uberon_0002342,uberon_0003714,uberon_0015178,uberon_0001700,uberon_2001364,uberon_0001703,uberon_0003011,uberon_0003338,uberon_0003051,uberon_0001076,uberon_0000957,uberon_0014907,uberon_0008823,uberon_0007635,uberon_0000019,uberon_0000073,uberon_0001792,uberon_0003406,uberon_0003524,uberon_0000033,uberon_0000151,uberon_0013765,uberon_0008911,uberon_0004755,uberon_0000464,uberon_00…
zdb-gene-070912-173	kirrel1b	ensdarg00000056998	uberon_0002407,uberon_0000042,uberon_0000083,uberon_0000489,uberon_0000468,uberon_0005777,uberon_0000482,uberon_0003060,uberon_0000948
zdb-gene-060227-1	klhl40b	ensdarg00000019125	uberon_0007812,uberon_0002100
zdb-gene-070912-689	col15a1b	ensdarg00000061848	uberon_0000477,uberon_0001846,uberon_0000019,uberon_0000480,uberon_0000489
zdb-gene-070727-1	ponzr1	ensdarg00000090444	uberon_0003103,uberon_0000477,uberon_0005325,uberon_0011610,uberon_0010323,uberon_0005330,uberon_0006183,uberon_0000083,uberon_0000480,uberon_0005886,uberon_0006553,uberon_0002539,uberon_0003107,uberon_0001016,uberon_0000033,uberon_0004119,uberon_0004739,uberon_0007306,uberon_0001434,uberon_0005310
zdb-gene-040426-1305	cldn15a	ensdarg00000036463	uberon_2001076,uberon_0004119
zdb-gene-070502-1	arhgap18	not_found	uberon_0004573,uberon_0002407,uberon_0000042,uberon_0002028,uberon_2000084,uberon_0003524,uberon_0003473,uberon_0005805,uberon_0014907
zdb-gene-050208-554	stab1	ensdarg00000076484	uberon_0004536,uberon_2001073,uberon_0000480,uberon_0000481,uberon_0001631
zdb-gene-030131-215	cfl1	ensdarg00000021124	uberon_0001708,uberon_0002120,uberon_0000042,uberon_0000019,uberon_0000480,uberon_0000477,uberon_0000468,uberon_0004141,uberon_2000084,uberon_0000948,uberon_0000033,uberon_0004119,uberon_0006860,uberon_2000711,uberon_0002407
zdb-gene-020419-19	csnk1a1	ensdarg00000052674	uberon_0001708,uberon_0000935,uberon_0011610,uberon_0000479,uberon_0005181,uberon_0003931,uberon_0003936,uberon_0002616,uberon_0015212,uberon_0000033,uberon_0004119,uberon_0002437,uberon_2000597,uberon_0000489,uberon_0000480,uberon_0000151,uberon_0005886,uberon_0000941,uberon_0002081,uberon_0003107,uberon_0001785,uberon_0003102,uberon_0002082
zdb-gene-020419-18	taf7	ensdarg00000019572	uberon_0001555,uberon_0000489,uberon_0000019,uberon_0000491,uberon_0000480,uberon_0000033,uberon_0002107,uberon_0001032,uberon_0005057
zdb-gene-050320-149	nmd3	ensdarg00000015676	uberon_0001555,uberon_0000489,uberon_0000019,uberon_0000491,uberon_0000480,uberon_0000948,uberon_0000033,uberon_0002107,uberon_0005057
zdb-gene-020419-15	ppp1r10	ensdarg00000032651	uberon_0008823,uberon_0000019
zdb-gene-020419-14	snrpd1	ensdarg00000011648	uberon_0000489,uberon_0002616,uberon_0000480,uberon_2000084,uberon_0002422,uberon_0000948,uberon_0000468,uberon_0001017,uberon_2000106,uberon_0001016,uberon_0002100
zdb-gene-020419-17	timm23a	ensdarg00000071396	uberon_0001555,uberon_0000489,uberon_0000019,uberon_0002407,uberon_0000491,uberon_0000480,uberon_0000042,uberon_2000084,uberon_0000033,uberon_0002107,uberon_0005057
zdb-gene-020419-16	pole2	ensdarg00000100028	uberon_0001016,uberon_0008823,uberon_0000019,uberon_0002616,uberon_0000480,uberon_0000468,uberon_2000084,uberon_0000033,uberon_0002100,uberon_2000106,uberon_0002422,uberon_0001017
zdb-gene-020419-11	atp6v1e1b	ensdarg00000030694	uberon_0001708,uberon_0001555,uberon_0000489,uberon_2001069,uberon_0008896,uberon_0000480,uberon_0002280,uberon_0005886,uberon_0000468,uberon_0000019,uberon_0001782,uberon_0001846,uberon_0000033,uberon_0004119,uberon_0007812,uberon_0002100,uberon_0001032,uberon_0000463
zdb-gene-020419-13	srrt	ensdarg00000017762	uberon_0001708,uberon_0000477,uberon_0002407,uberon_0000019,uberon_0000480,uberon_0000042,uberon_0000468,uberon_0000948,uberon_0000033,uberon_0008823,uberon_0001017,uberon_0001016,uberon_0002100
zdb-gene-020419-12	rps5	ensdarg00000043453	uberon_0001555,uberon_0008823,uberon_0000019,uberon_0002616,uberon_0000491,uberon_0000480,uberon_2000084,uberon_0005057,uberon_0002422,uberon_0000033,uberon_0002107,uberon_0001017,uberon_2000106,uberon_0001016,uberon_0002100
zdb-gene-070209-53	etv7	ensdarg00000089434	uberon_0013765
zdb-gene-030131-4340	nkx2.9	ensdarg00000020332	uberon_0004121
zdb-gene-030131-4343	rpl27	ensdarg00000015128	uberon_0007812,uberon_0004120,uberon_2000106
zdb-gene-021028-1	npm1a	ensdarg00000014329	uberon_0004120
zdb-gene-071206-1	radil	ensdarg00000079779	uberon_0001708,uberon_0000475,uberon_0000477,uberon_0001714,uberon_0003714,uberon_0002539,uberon_0000480,uberon_0003933,uberon_0003338,uberon_0004119,uberon_0003103
zdb-gene-080303-21	igsf11	ensdarg00000017217	uberon_0000475,uberon_2001463,uberon_0010313
zdb-gene-051113-132	cdc16	ensdarg00000055470	uberon_2000098,uberon_2001518,uberon_0000489,uberon_0000019,uberon_0000017,uberon_0001997,uberon_0000480,uberon_0000481,uberon_0003406,uberon_0006925,uberon_0010313,uberon_2001521,uberon_2001519,uberon_0003065
zdb-gene-040625-27	rac2	ensdarg00000038010	uberon_0004120
zdb-gene-040625-24	lum	ensdarg00000045580	uberon_0000468,uberon_0010313,uberon_0000489,uberon_0000019,uberon_0004120
zdb-gene-040625-21	sae1	ensdarg00000010487	uberon_0000468,uberon_0004120
zdb-gene-070410-133	tnfrsf1b	ensdarg00000070165	uberon_0003086,uberon_0003088,uberon_0000468,uberon_0000481
zdb-gene-040825-4	rela	ensdarg00000098696	uberon_0000089,uberon_0002407,uberon_0000042,uberon_0000479,uberon_0000468,uberon_0002328
zdb-gene-040825-2	snrnp70	ensdarg00000077126	uberon_0000078,uberon_4000164,uberon_0000480,uberon_0000468,uberon_0003102,uberon_0010313,uberon_0001017,uberon_0001016,uberon_0002100
zdb-gene-040825-3	ddx56	ensdarg00000020913	uberon_0002407,uberon_0000019,uberon_0001890,uberon_0000042,uberon_2000084,uberon_0000033,uberon_2000106,uberon_0002422,uberon_0008823
zdb-gene-040825-1	rnf113a	ensdarg00000037930	uberon_0001555,uberon_0000489,uberon_0000019,uberon_0002407,uberon_0000491,uberon_0000480,uberon_0000042,uberon_0000468,uberon_0000948,uberon_0000033,uberon_0002107,uberon_0005057,uberon_0002100
zdb-gene-050417-279	lrrc39	ensdarg00000071465	uberon_0000477,uberon_0002407,uberon_0000019,uberon_0000479,uberon_0000042,uberon_0003278,uberon_0004119,uberon_0000480,uberon_0001630,uberon_0000489
zdb-gene-011220-2	per2	ensdarg00000034503	uberon_0003513,uberon_0000481,uberon_0003524,uberon_0014907
zdb-gene-030915-1	disp2	ensdarg00000042846	uberon_0000468
zdb-gene-050522-100	orai1b	ensdarg00000004154	uberon_0000489,uberon_2000610,uberon_0000948
zdb-gene-040426-1143	atp6v1aa	ensdarg00000034534	uberon_0000468,uberon_0007812,uberon_0000481,uberon_0003704
zdb-gene-030131-3286	zfyve26	ensdarg00000040131	uberon_0000489,uberon_0000019,uberon_0000033,uberon_0004120,uberon_0007812
zdb-gene-070522-3	gba2	ensdarg00000061472	uberon_0007812,uberon_0010313
zdb-gene-070522-2	nostrin	ensdarg00000077866	uberon_2000088,uberon_2001286,uberon_0000042,uberon_0002028,uberon_2005025,uberon_0000480,uberon_0002100,uberon_2000084,uberon_0003086,uberon_0000948,uberon_0000468,uberon_0008823,uberon_0014907,uberon_0002407
zdb-gene-070818-3	loxl5b	ensdarg00000076904	uberon_0000479,uberon_0003088,uberon_0002328
zdb-gene-990714-16	ahr2	ensdarg00000021833	uberon_0011150,uberon_0000477,uberon_0002244,uberon_0000489,uberon_2000555,uberon_2000691,uberon_0001703,uberon_0000480,uberon_0001697,uberon_0001708,uberon_0008897,uberon_0002397,uberon_0000468,uberon_0011242,uberon_0004742
zdb-gene-990714-15	dnmt1	ensdarg00000030756	uberon_0002110,uberon_0001708,uberon_0000477,uberon_0002407,uberon_0000491,uberon_0000017,uberon_0000073,uberon_0002107,uberon_0003704,uberon_0000480,uberon_0005884,uberon_0000966,uberon_0000965,uberon_0007812,uberon_0000042,uberon_0004058,uberon_0001803,uberon_0001277,uberon_0005911,uberon_0005057
zdb-gene-990714-11	fsta	ensdarg00000052846	uberon_0000477,uberon_0004119,uberon_0000480,uberon_0005886,uberon_0001945,uberon_0008895,uberon_2001516,uberon_0003103,uberon_0013765,uberon_0010313,uberon_0003406
zdb-gene-030131-2046	fam57ba	ensdarg00000026875	uberon_0005598,uberon_0008823,uberon_0000019,uberon_0001890,uberon_0001891,uberon_0000468,uberon_0012275
zdb-gene-030131-2773	trim33	ensdarg00000016181	uberon_0000467,uberon_0001774,uberon_3000982,uberon_2005224,uberon_0000480,uberon_2000040,uberon_0004479,uberon_2000033,uberon_2005221,uberon_0000468,uberon_0000151,uberon_0000178,uberon_0010313,uberon_2005222,uberon_4000164
zdb-gene-990714-19	tenm3	ensdarg00000005479	uberon_0000480,uberon_0001791,uberon_0001792,uberon_0004121,uberon_0000957
zdb-gene-040426-2330	wnt16	ensdarg00000094973	uberon_0000078,uberon_0003513,uberon_0000481,uberon_0003524,uberon_0010313,uberon_0014907,uberon_0002100
zdb-gene-040801-159	ap1m3	ensdarg00000039512	uberon_0003052,uberon_0002407,uberon_0000042,uberon_0002028,uberon_0000480,uberon_0001891,uberon_0015178,uberon_0006800,uberon_0006284,uberon_0006984,uberon_0002037,uberon_0008823,uberon_0001016,uberon_0001017
zdb-gene-040801-150	rgs3a	ensdarg00000099746	uberon_0000468
zdb-gene-050401-1	mtmr12	ensdarg00000059817	uberon_0000042,uberon_0000479,uberon_0000468,uberon_0014892,uberon_0002100,uberon_0002407
zdb-gene-040426-1687	scg5	ensdarg00000032126	uberon_0005281,uberon_0000480
zdb-gene-070202-2	hs3st1l1	ensdarg00000098107	uberon_0002407,uberon_0000042,uberon_0000178,uberon_0005181,uberon_0002082,uberon_0000489
zdb-gene-070202-3	hs3st1l2	ensdarg00000035578	uberon_0000468
zdb-gene-070202-6	hs3st3l	ensdarg00000059903	uberon_2000001,uberon_0000061
zdb-gene-030131-6070	nipblb	ensdarg00000061052	uberon_0007812,uberon_0001049,uberon_0008823,uberon_0000019
zdb-gene-070202-9	kcnma1a	ensdarg00000079840	uberon_2000106
zdb-gene-110517-1	wu:fb44b02	ensdarg00000102483	uberon_0010313
zdb-gene-081104-305	chrdl2	ensdarg00000078916	uberon_0000019,uberon_0000468,uberon_2000084,uberon_0000033,uberon_0007812,uberon_0000489
zdb-gene-070117-2028	drp	not_found	uberon_0010313
zdb-gene-040426-1469	onecut1	ensdarg00000007982	uberon_0000467,uberon_0000489,uberon_0000019,uberon_0004058,uberon_0003704,uberon_0000480,uberon_0000481,uberon_0000033,uberon_0002423
zdb-gene-010816-1	odc1	ensdarg00000007377	uberon_0001555,uberon_0000489,uberon_0000019,uberon_0000491,uberon_0000480,uberon_0000033,uberon_0001787,uberon_0002107,uberon_0000957,uberon_0005057
zdb-gene-060331-137	myl2b	ensdarg00000053424	uberon_0000948,uberon_0000489
zdb-gene-130128-1	gas7a	ensdarg00000074443	uberon_0010313,uberon_0002407,uberon_0000042
zdb-gene-040426-1756	ssx2ipa	ensdarg00000039521	uberon_0004741
zdb-gene-030131-514	fkbp4	ensdarg00000008447	uberon_0000468
zdb-gene-030131-512	ak2	ensdarg00000005926	uberon_0004120
zdb-gene-030131-7859	jun	ensdarg00000043531	uberon_0007812,uberon_0001893,uberon_0000033,uberon_0000468
zdb-gene-081105-22	klhl41a	ensdarg00000068888	uberon_0002407,uberon_0000042,uberon_0000479,uberon_0000019,uberon_0014892,uberon_0000468,uberon_0000489
zdb-gene-051120-129	rsph9	ensdarg00000017355	uberon_0001707
zdb-gene-100318-5	zbtb4	ensdarg00000105255	uberon_0007812,uberon_0000468
zdb-gene-040718-399	cacnb1	ensdarg00000002167	uberon_0000468
zdb-gene-040718-390	slc2a3a	ensdarg00000013295	uberon_0008823,uberon_0002616,uberon_0000480,uberon_0001981,uberon_0002200,uberon_0008998
zdb-gene-030131-5753	hirip3	ensdarg00000027749	uberon_0008823,uberon_0005598,uberon_0000480,uberon_0000468,uberon_0005281,uberon_0007812,uberon_0012275
zdb-gene-030918-1	egfra	ensdarg00000013847	uberon_0003473,uberon_0004573,uberon_0005805,uberon_0000481
zdb-gene-030918-2	pdgfaa	ensdarg00000055505	uberon_0007215,uberon_2001508,uberon_0011242,uberon_0003103
zdb-gene-020828-1	has2	ensdarg00000036987	uberon_0003930,uberon_0007135,uberon_0004291,uberon_0000481,uberon_0005291,uberon_0002087,uberon_0003906,uberon_0010371
zdb-gene-050208-123	mecom	ensdarg00000060808	uberon_0000477,uberon_0005945,uberon_0011610,uberon_0005330,uberon_0000042,uberon_0000083,uberon_0001703,uberon_0000480,uberon_0006553,uberon_0009622,uberon_0004119,uberon_0003107,uberon_0034969,uberon_0003103,uberon_0000178,uberon_0004752,uberon_0011242,uberon_0002407
zdb-gene-060427-3	fgf16	ensdarg00000042233	uberon_0003052,uberon_0002531,uberon_0002407,uberon_0000042,uberon_0001890,uberon_0001891,uberon_0000468,uberon_0002028,uberon_0006800,uberon_0000151,uberon_0005419,uberon_0002100
zdb-gene-060427-5	ror2	ensdarg00000076227	uberon_0000489,uberon_0000019,uberon_0000468,uberon_0000033,uberon_0004120,uberon_2000106
zdb-gene-041001-209	mep1a.1	ensdarg00000029747	uberon_0002407,uberon_0000042
zdb-gene-020102-1	cxcr4a	ensdarg00000057633	uberon_0004185,uberon_0001555,uberon_0000489,uberon_0012275,uberon_0000016,uberon_0000491,uberon_0001264,uberon_0000480,uberon_0000925,uberon_0000160,uberon_0001633,uberon_2001054,uberon_0005057,uberon_0002616,uberon_0002107,uberon_2005020,uberon_0005598
zdb-gene-070103-1	vwf	ensdarg00000077231	uberon_2000084,uberon_0010314,uberon_0000033
zdb-gene-060422-1	numb	ensdarg00000027279	uberon_0000468,uberon_0004120
zdb-gene-041014-209	mep1b	ensdarg00000037533	uberon_0007812,uberon_0000468,uberon_0002100
zdb-gene-030131-4083	rraga	ensdarg00000104149	uberon_0008823
zdb-gene-040426-2817	cwc25	ensdarg00000003382	uberon_0001555,uberon_0000489,uberon_0000019,uberon_0000073,uberon_0000480,uberon_2000084,uberon_0000966,uberon_0000033,uberon_0002107,uberon_0000491,uberon_0005057
zdb-gene-030616-499	lpar1	ensdarg00000099840	uberon_0001555,uberon_0002407,uberon_0000042,uberon_2001073,uberon_2005025,uberon_0000480,uberon_0004535,uberon_0004536,uberon_0011944,uberon_0002457,uberon_2005036,uberon_0004119,uberon_0001631,uberon_0002100
zdb-gene-030708-1	fgf24	ensdarg00000037677	uberon_0007844,uberon_0002531,uberon_0000151,uberon_0007390,uberon_0003103,uberon_0005419,uberon_0004753
zdb-gene-030708-2	zic3	ensdarg00000071497	uberon_0001555,uberon_0000489,uberon_0005598,uberon_0012275,uberon_0000491,uberon_0000480,uberon_0002328,uberon_0000948,uberon_0000033,uberon_0001264,uberon_0002107,uberon_0003075,uberon_0005057,uberon_0002100
zdb-gene-040724-144	snx14	ensdarg00000006332	uberon_0002028,uberon_0010313,uberon_0000489,uberon_0000019,uberon_0001945
zdb-gene-980526-531	rarga	ensdarg00000034117	uberon_0000475,uberon_0000491,uberon_0008896,uberon_0003116,uberon_0002107,uberon_0005057
zdb-gene-040408-1	bcor	ensdarg00000017798	uberon_0000966,uberon_0001782,uberon_0000073,uberon_0000480,uberon_0011215
zdb-gene-980526-395	sox11a	ensdarg00000077811	uberon_0004121,uberon_0000033,uberon_0010314,uberon_0000468
zdb-gene-980526-397	prox1a	ensdarg00000055158	uberon_0000480,uberon_0000481,uberon_0000468,uberon_2000940,uberon_0004536,uberon_2001073,uberon_0001631
zdb-gene-081105-95	grk5l	ensdarg00000078815	uberon_0003921,uberon_0000489,uberon_0001894,uberon_0000948,uberon_0004119,uberon_0007812
zdb-gene-990415-10	nadl1.2	ensdarg00000007149	uberon_0000480,uberon_0002616,uberon_2000318,uberon_0002309,uberon_0014891
zdb-gene-980526-399	pax9	ensdarg00000053829	uberon_0000477,uberon_0001703,uberon_0011606,uberon_0004120,uberon_0000480,uberon_0000481,uberon_2000694,uberon_0007215,uberon_0004745,uberon_0003103,uberon_0010321,uberon_0004119,uberon_0013765,uberon_0008911,uberon_0007812,uberon_0003462
zdb-gene-990415-17	atoh1a	ensdarg00000055294	uberon_0000477,uberon_0000480,uberon_2000940
zdb-gene-030131-9572	etv5a	ensdarg00000069763	uberon_0000489,uberon_0000481,uberon_0003524,uberon_0011944,uberon_0000948,uberon_0000033,uberon_0003513,uberon_0014907
zdb-gene-990415-225	fzd3a	ensdarg00000021664	uberon_0000480,uberon_0000479,uberon_0003011,uberon_0004121,uberon_0007635,uberon_0010314
zdb-gene-990415-224	fzd2	ensdarg00000054438	uberon_0000489,uberon_2001069,uberon_0003058,uberon_0000468,uberon_0002328,uberon_0004141,uberon_0003097,uberon_0003079,uberon_0003102,uberon_0007812,uberon_0000073,uberon_0005598
zdb-gene-990415-220	fzd10	ensdarg00000068213	uberon_0000477
zdb-gene-030131-5450	usp36	ensdarg00000032327	uberon_0002407,uberon_0000042,uberon_0000480,uberon_2000084,uberon_0000468,uberon_0007812,uberon_0002100,uberon_0001016,uberon_0001017
zdb-gene-040718-259	atp6v1f	ensdarg00000045543	uberon_0001555,uberon_2000001,uberon_0002407,uberon_0000019,uberon_0000491,uberon_0000042,uberon_0000480,uberon_0002100,uberon_0000468,uberon_0001782,uberon_0000948,uberon_0000033,uberon_0002107,uberon_0010313,uberon_0005057,uberon_0008823
zdb-gene-040718-255	rel	ensdarg00000055276	uberon_0010314,uberon_0000033,uberon_0002100
zdb-gene-040718-253	ccdc103	ensdarg00000053455	uberon_0002120,uberon_0000073,uberon_0000468,uberon_0003079,uberon_0007812,uberon_0008823
zdb-gene-040426-972	polr3f	ensdarg00000012572	uberon_0001555,uberon_0002407,uberon_0000489,uberon_0000491,uberon_0000480,uberon_0000042,uberon_0000966,uberon_0000948,uberon_0000033,uberon_0000019,uberon_0002107,uberon_0000073,uberon_0005057
zdb-gene-041011-2	lin7c	ensdarg00000027322	uberon_0003069,uberon_0005291,uberon_0005068,uberon_0004121
zdb-gene-041011-3	ppp1r12a	ensdarg00000010784	uberon_0008823,uberon_0000935,uberon_0000491,uberon_2000084,uberon_0002407,uberon_0003931,uberon_0003936,uberon_0000017,uberon_0002616,uberon_0003894,uberon_0005281,uberon_0015212,uberon_0003081,uberon_0000033,uberon_0002107,uberon_0002437,uberon_2000597,uberon_0002240,uberon_0000480,uberon_0000926,uberon_0000468,uberon_0000948,uberon_0007812,uberon_0000941,uberon_0000042,uberon_0003439,uberon_00…
zdb-gene-040426-1752	kcnip3b	ensdarg00000017880	uberon_0000016
zdb-gene-030131-4714	gnptab	ensdarg00000030153	uberon_0001708,uberon_0000477,uberon_0002407,uberon_0001703,uberon_2000084,uberon_2000476,uberon_0000078,uberon_0003278,uberon_0002514,uberon_0004752,uberon_0011610,uberon_0000463,uberon_0000480,uberon_0002280,uberon_0000468,uberon_0008895,uberon_0001846,uberon_0000042,uberon_0003457,uberon_0003107,uberon_0003103
zdb-gene-040426-1321	ptger2a	ensdarg00000011434	uberon_0000017,uberon_0000491,uberon_0000481,uberon_0004120,uberon_0002107,uberon_0005057
zdb-gene-030131-726	usp1	ensdarg00000056414	uberon_0007812,uberon_0002100
zdb-gene-980528-2060	gsc	ensdarg00000059073	uberon_0003714,uberon_0000019,uberon_0002827,uberon_0000033,uberon_0003338,uberon_0000489
zdb-gene-020419-37	uxs1	ensdarg00000056102	uberon_0001708,uberon_0000477,uberon_0011611,uberon_0011610,uberon_0004119,uberon_2000250,uberon_0003932,uberon_2001239,uberon_0003462,uberon_0003406,uberon_0003278,uberon_0000033,uberon_0000151,uberon_0002222,uberon_0008913,uberon_0004752,uberon_0008911,uberon_0011606,uberon_0003103,uberon_0000480,uberon_0005886,uberon_0000468,uberon_2001516,uberon_0004745,uberon_0003107,uberon_0010321,uberon_00…
zdb-gene-020419-36	actl6a	ensdarg00000070828	uberon_0001555,uberon_0000948,uberon_0008823,uberon_0000042,uberon_0002407,uberon_0000491,uberon_0000480,uberon_2000084,uberon_0000468,uberon_0000033,uberon_0000019,uberon_0002107,uberon_0001017,uberon_0001016,uberon_0005057
zdb-gene-041114-196	mybpc1	ensdarg00000045560	uberon_0000475,uberon_0008823,uberon_0000019,uberon_0000468,uberon_0000948
zdb-gene-020419-34	dtl	ensdarg00000023002	uberon_0008823,uberon_0000480,uberon_0000468,uberon_2000106,uberon_0000033,uberon_0010314,uberon_0001016,uberon_0001017
zdb-gene-020419-33	vps18	ensdarg00000070433	uberon_0001555,uberon_0000491,uberon_0000480,uberon_0000468,uberon_0002107,uberon_0010313,uberon_0002100,uberon_0005057
zdb-gene-041114-191	ddx11	ensdarg00000011072	uberon_0000475,uberon_0004185,uberon_0000477,uberon_0004906,uberon_0000489,uberon_0000019,uberon_0000165,uberon_0000480,uberon_0000468,uberon_0003102
zdb-gene-020419-31	ncbp2	ensdarg00000014898	uberon_0001555,uberon_0000019,uberon_0000042,uberon_0002407,uberon_0000491,uberon_0000480,uberon_0000948,uberon_0000033,uberon_0002107,uberon_0001017,uberon_0008823,uberon_0001016,uberon_0005057
zdb-gene-020419-30	ddx19	ensdarg00000005699	uberon_0008823,uberon_0000019,uberon_0000480,uberon_0000468,uberon_0001016,uberon_0001017
zdb-gene-050913-114	h2afy2	ensdarg00000087897	uberon_0000475,uberon_2007047,uberon_0005511,uberon_0000468,uberon_0004733
zdb-gene-020419-39	stil	ensdarg00000024904	uberon_0001555,uberon_0008823,uberon_0000491,uberon_0000957,uberon_0001016,uberon_0001017,uberon_0000019,uberon_0000073,uberon_0000033,uberon_0002107,uberon_0002100,uberon_0002407,uberon_0000480,uberon_0000468,uberon_0000966,uberon_0000965,uberon_0000948,uberon_0007812,uberon_0003902,uberon_0000042,uberon_0003102,uberon_4000164,uberon_0005057
zdb-gene-020419-38	terfa	ensdarg00000039302	uberon_0002240,uberon_0001708,uberon_0008823,uberon_0000019,uberon_0000073,uberon_0000480,uberon_0001791,uberon_0000966,uberon_0001782,uberon_0000468,uberon_0000033,uberon_0001787,uberon_0001795,uberon_0001016,uberon_0001017
zdb-gene-010717-1	znf703	ensdarg00000035563	uberon_2000001,uberon_0003496,uberon_0008823,uberon_0000042,uberon_0002407,uberon_0000480,uberon_0000019,uberon_0002280,uberon_0005412,uberon_0004141,uberon_0000966,uberon_0001782,uberon_0011362,uberon_0002203,uberon_0007812,uberon_0010313,uberon_0000463,uberon_0000073,uberon_0014764,uberon_0002120
zdb-gene-081104-470	adcy5	ensdarg00000091342	uberon_0008897
zdb-gene-031116-52	itga5	ensdarg00000006353	uberon_0000477,uberon_2001520,uberon_0014907,uberon_0000489,uberon_0012275,uberon_0000019,uberon_2000692,uberon_0003524,uberon_0003406,uberon_0015178,uberon_0004119,uberon_0013765,uberon_0010313,uberon_0008911,uberon_0005598,uberon_0000480,uberon_0000481,uberon_0005884,uberon_0008895,uberon_0006984,uberon_0006857,uberon_0003513,uberon_0000965,uberon_0003457,uberon_0005291
zdb-gene-031116-55	dsc2l	ensdarg00000039677	uberon_0005598,uberon_0002407,uberon_0000042,uberon_0000468,uberon_0002328,uberon_0007383,uberon_0007812,uberon_0002050,uberon_0012275
zdb-gene-050306-25	nfybb	ensdarg00000045611	uberon_0002539,uberon_0003103,uberon_0003406,uberon_0003107,uberon_2001516,uberon_0000033,uberon_0004119
zdb-gene-021211-2	msna	ensdarg00000058128	uberon_0003524,uberon_0014907,uberon_0003513,uberon_0002407,uberon_0000042
zdb-gene-991019-4	kif23	ensdarg00000014943	uberon_0008823,uberon_0000480,uberon_0000468,uberon_0000033,uberon_0001017,uberon_0010314,uberon_0001016,uberon_0002100
zdb-gene-991019-3	myl7	ensdarg00000019096	uberon_0000489,uberon_0000042,uberon_0000948,uberon_0002082,uberon_0002407
zdb-gene-991019-9	tmod4	ensdarg00000020890	uberon_0000477,uberon_0004253,uberon_0000480,uberon_0000077,uberon_0003831,uberon_0008895,uberon_0013765,uberon_2007052,uberon_0006860,uberon_0010313,uberon_0005291,uberon_0002376
zdb-gene-021031-1	neo1a	ensdarg00000102855	uberon_0002309,uberon_0008823,uberon_0001049,uberon_0002407,uberon_0012275,uberon_0000033,uberon_0010313,uberon_2000318,uberon_0003045,uberon_0005598,uberon_0002028,uberon_0001894,uberon_0000480,uberon_0000468,uberon_0007812,uberon_0000042,uberon_0001943,uberon_0014891,uberon_0002037
zdb-gene-021031-3	pwp2h	ensdarg00000037109	uberon_0002107,uberon_2001076,uberon_0000019,uberon_0000491,uberon_0000468,uberon_0001213,uberon_0006860,uberon_0001277,uberon_0000033,uberon_0001264,uberon_0005911,uberon_0005057
zdb-gene-021031-4	plod3	not_found	uberon_0001774,uberon_0005598,uberon_0002028,uberon_0000480,uberon_0000468,uberon_0002328,uberon_0004479,uberon_0012275,uberon_0001016,uberon_0008823
zdb-gene-021031-5	smoc2	ensdarg00000088157	uberon_0000489,uberon_0000019,uberon_0011610,uberon_0000481,uberon_0003406,uberon_2001516,uberon_0000033,uberon_0004119,uberon_0013765,uberon_2000694,uberon_0010313
zdb-gene-060503-667	rspo2	ensdarg00000079570	uberon_0006065,uberon_0006068,uberon_0007844,uberon_2001456,uberon_0003097,uberon_2000040,uberon_0002228,uberon_0000151,uberon_0002514,uberon_4000175,uberon_4000176,uberon_0008911,uberon_4000173,uberon_0003861,uberon_2000250,uberon_0013765,uberon_2000623,uberon_0010313,uberon_4000177,uberon_0003457,uberon_0003103,uberon_4000163,uberon_4000174
zdb-gene-090313-326	tmem234	ensdarg00000078333	uberon_0005325,uberon_0002407,uberon_0000042,uberon_0001286,uberon_0004739
zdb-gene-040718-81	ift74	ensdarg00000023495	uberon_0007298,uberon_0034969,uberon_0005330,uberon_0000083,uberon_0006553,uberon_0002328,uberon_0005598
zdb-gene-980526-274	her2	ensdarg00000038205	uberon_0008823,uberon_0000042,uberon_0002407,uberon_0002616,uberon_0002286,uberon_0002422,uberon_0002100
zdb-gene-060929-966	pomt1	ensdarg00000067670	uberon_0007812,uberon_0015178,uberon_0006984,uberon_0004120
zdb-gene-041010-10	pttg1ipb	ensdarg00000040039	uberon_0004120
zdb-gene-010131-2	cdk5	ensdarg00000056683	uberon_0000489,uberon_0000019,uberon_0000073,uberon_0000480,uberon_0001792,uberon_0000468,uberon_0001790,uberon_0000957,uberon_0000966,uberon_0001785,uberon_0001791,uberon_0001789,uberon_0010313,uberon_0000941
zdb-gene-030515-7	nrarpb	ensdarg00000018958	uberon_0003524,uberon_0014907,uberon_0003513,uberon_0000481
zdb-gene-010131-6	mdkb	ensdarg00000020708	uberon_2000068,uberon_0010313
zdb-gene-010131-8	ctsd	ensdarg00000057698	uberon_0000475,uberon_0000464,uberon_0001840,uberon_0000463,uberon_0000019,uberon_0002199,uberon_2001089,uberon_0002280,uberon_0000073,uberon_0004119,uberon_0000479,uberon_0000468,uberon_0000966,uberon_0003102,uberon_0004120,uberon_0006860,uberon_0001630
zdb-gene-991207-22	jupa	ensdarg00000070787	uberon_0007812,uberon_0000948,uberon_0000489
zdb-gene-991207-24	ctnna1	ensdarg00000102441	uberon_0000468
zdb-gene-060825-97	wnt9a	ensdarg00000063437	uberon_0000477,uberon_0008896,uberon_0000930,uberon_0003103,uberon_0000480,uberon_0004119,uberon_0003278,uberon_0000033,uberon_0004120,uberon_2001508,uberon_0011242
zdb-gene-090730-1	megf8	ensdarg00000103934	uberon_0004141,uberon_0000489,uberon_0002328
zdb-gene-040714-1	heg1	ensdarg00000018441	uberon_0000078,uberon_0000489,uberon_0000042,uberon_0002349,uberon_0002370,uberon_0000480,uberon_0004537,uberon_0001133,uberon_0000948,uberon_0010313,uberon_0001630,uberon_0002407
zdb-gene-040714-3	ift81	ensdarg00000007444	uberon_0002120,uberon_0000080,uberon_0000083,uberon_0000481,uberon_0000468,uberon_0007812,uberon_0003060,uberon_0005057
zdb-gene-040714-2	polr2d	ensdarg00000076509	uberon_0000480,uberon_0000468,uberon_0000033,uberon_0010314,uberon_0001016,uberon_0001017
zdb-gene-020228-1	spns1	ensdarg00000011925	uberon_0000491,uberon_0000479,uberon_2000084,uberon_0000468,uberon_0002107,uberon_0002100,uberon_0001630,uberon_2000106,uberon_0005057
zdb-gene-070905-4	il10ra	ensdarg00000100383	uberon_0000489
zdb-gene-020117-2	gbx1	ensdarg00000071418	uberon_0002240,uberon_0008823,uberon_0007135,uberon_2007028,uberon_0000468,uberon_2007045,uberon_0003075,uberon_0009615
zdb-gene-020117-1	dmbx1a	ensdarg00000009922	uberon_0000480,uberon_0000479,uberon_0001945,uberon_0000966,uberon_0000965,uberon_0001785,uberon_0000941,uberon_0010314
zdb-gene-030827-5	nusap1	ensdarg00000002403	uberon_0007812,uberon_0002100
zdb-gene-040426-2317	gnl2	ensdarg00000098080	uberon_0003052,uberon_0002407,uberon_0002199,uberon_0000957,uberon_2001278,uberon_0001792,uberon_0001791,uberon_0006284,uberon_0000033,uberon_0004119,uberon_0000489,uberon_0002028,uberon_0001891,uberon_0001893,uberon_0000480,uberon_0000468,uberon_0007812,uberon_0003902,uberon_0000019,uberon_0000042,uberon_0001945,uberon_0006800,uberon_0003102,uberon_0001894,uberon_0001789,uberon_0002422
zdb-gene-040801-170	syf2	ensdarg00000004706	uberon_0004121,uberon_0000481,uberon_0000468,uberon_2000106,uberon_0000033,uberon_0007812,uberon_0001981,uberon_0010314,uberon_0002100
zdb-gene-080131-1	prkd1	ensdarg00000075949	uberon_0003481,uberon_0000480,uberon_2005025,uberon_0000479,uberon_0000481,uberon_0004536,uberon_2001073,uberon_0007679,uberon_0001631,uberon_0014903
zdb-gene-091204-296	dnaaf3	ensdarg00000092662	uberon_0000463,uberon_0002280,uberon_0007812,uberon_0008823,uberon_0002120
zdb-gene-081030-1	golga2	ensdarg00000063197	uberon_0014892,uberon_0000479,uberon_0008823,uberon_0000468,uberon_0002100
zdb-gene-081030-4	lamb2	ensdarg00000002084	uberon_0000467,uberon_0012275,uberon_0003082,uberon_0000480,uberon_0000468,uberon_0002328,uberon_0004479,uberon_2000610,uberon_0001774,uberon_0005598
zdb-gene-100107-1	gdf2	ensdarg00000059173	uberon_0000480,uberon_2001286,uberon_0000481
zdb-gene-040426-1663	cib2	ensdarg00000102820	uberon_0000477,uberon_0000019,uberon_0000480,uberon_0000468,uberon_0000948,uberon_0007812,uberon_0008904,uberon_0000489
zdb-gene-040426-1662	rlbp1a	ensdarg00000012504	uberon_0003102
zdb-gene-030131-9762	paics	ensdarg00000033539	uberon_0002407,uberon_0000042,uberon_0000480,uberon_0000468,uberon_0001782,uberon_0000033,uberon_0000019,uberon_0010313,uberon_0001017,uberon_0001016,uberon_0000489
zdb-gene-061103-307	amotl2b	ensdarg00000061948	uberon_0003473,uberon_0000481,uberon_0005805,uberon_0004573
zdb-gene-111017-2	xylt1	ensdarg00000061248	uberon_0002241,uberon_0000477,uberon_0011610,uberon_0000467,uberon_0003103,uberon_0000480,uberon_0003457,uberon_0008895,uberon_0013765,uberon_0004120,uberon_0010323,uberon_0002514,uberon_0008913,uberon_0010313,uberon_0008911,uberon_0001434
zdb-gene-980526-255	fgfr1a	ensdarg00000011027	uberon_0000475,uberon_0002616,uberon_0001997,uberon_0003103,uberon_0007380,uberon_0004120,uberon_0000480,uberon_0010313,uberon_0005387
zdb-gene-980526-253	mef2ca	ensdarg00000029764	uberon_0000475,uberon_0000477,uberon_0004906,uberon_0002407,uberon_0011610,uberon_0011615,uberon_2000250,uberon_0003566,uberon_0003278,uberon_0003082,uberon_0002514,uberon_0001630,uberon_0000467,uberon_2001280,uberon_0010323,uberon_0000480,uberon_0005886,uberon_0000468,uberon_0005884,uberon_0004185,uberon_0000042,uberon_0000165,uberon_0002481,uberon_0005177,uberon_0003457,uberon_0003107,uberon_20…
zdb-gene-030131-9184	rps3a	ensdarg00000035692	uberon_0003052,uberon_0002407,uberon_0000479,uberon_0001016,uberon_0001017,uberon_2000006,uberon_0000019,uberon_0002028,uberon_0003069,uberon_0000033,uberon_0008823,uberon_0002100,uberon_0001890,uberon_0001893,uberon_0000480,uberon_0000468,uberon_0008897,uberon_0000966,uberon_0000965,uberon_0000948,uberon_0007812,uberon_0001021,uberon_0000042,uberon_0001945,uberon_0006800,uberon_0003102,uberon_00…
zdb-gene-030131-9187	sept9a	ensdarg00000020235	uberon_0002407,uberon_0000042,uberon_0000468,uberon_0000178,uberon_0001003,uberon_2000033,uberon_0007812,uberon_2000106
zdb-gene-030131-9180	synj1	ensdarg00000025011	uberon_0000489,uberon_0000019,uberon_0000480,uberon_0001032,uberon_0001016
zdb-gene-090312-186	map2k7	ensdarg00000008279	uberon_0005598,uberon_0000468,uberon_0012275
zdb-gene-130131-1	crispld2	ensdarg00000088595	uberon_0000477,uberon_0005945,uberon_0000489,uberon_2005269,uberon_0000480,uberon_0000464,uberon_0000468,uberon_0003406,uberon_0003278,uberon_0003107,uberon_0000948,uberon_0004119,uberon_0007812,uberon_0012316,uberon_0004752,uberon_0002100,uberon_0011242,uberon_2001516
zdb-gene-110411-228	inpp5b	ensdarg00000103683	uberon_2000001,uberon_0002407,uberon_0000042,uberon_0000019,uberon_0007812,uberon_0000489
zdb-gene-040426-708	tnpo3	ensdarg00000045680	uberon_0000078,uberon_0010313
zdb-gene-040426-709	dusp4	ensdarg00000044688	uberon_0001555,uberon_0003922,uberon_0000480,uberon_0000925,uberon_0000468,uberon_0000033,uberon_0010314
zdb-gene-080613-2	prdm16	not_found	uberon_0000477,uberon_0005945,uberon_0000489,uberon_0000480,uberon_0011610,uberon_0003107,uberon_0000948,uberon_0004119,uberon_0001703,uberon_0004752,uberon_0011242
zdb-gene-040426-706	hif1ab	ensdarg00000034293	uberon_0000480,uberon_0008895,uberon_0000477,uberon_0010313
zdb-gene-040426-702	atp2a2a	ensdarg00000029439	uberon_0005181,uberon_0002407,uberon_0000042,uberon_0002081,uberon_0002082,uberon_0000489
zdb-gene-990715-9	skia	ensdarg00000042151	uberon_0004152,uberon_0010313,uberon_0000481
zdb-gene-030131-1768	alcamb	ensdarg00000058538	uberon_2007026
zdb-gene-040801-89	mfsd2ab	ensdarg00000035909	uberon_0000468
zdb-gene-030131-5739	usp42	ensdarg00000077300	uberon_0005598,uberon_0002407,uberon_0000042,uberon_0002028,uberon_0012275,uberon_0000480,uberon_0001017,uberon_0001016,uberon_0002100
zdb-gene-100322-2	tshz2	ensdarg00000079201	uberon_0005945,uberon_0011610,uberon_0011607,uberon_0003103,uberon_0003406,uberon_0003107,uberon_2001516,uberon_0004119,uberon_0004752,uberon_0011242
zdb-gene-011022-1	ugdh	ensdarg00000019838	uberon_0000477,uberon_0002133,uberon_0003114,uberon_0001016,uberon_0002407,uberon_2000001,uberon_0000033,uberon_0004119,uberon_0000178,uberon_0001017,uberon_0011004,uberon_0000464,uberon_0000489,uberon_0000151,uberon_0000480,uberon_0005886,uberon_0000468,uberon_0008896,uberon_0000948,uberon_0002082,uberon_0002081,uberon_0001840,uberon_0000042,uberon_4000164
zdb-gene-050208-453	tp53bp2b	ensdarg00000054858	uberon_0005281,uberon_0000480,uberon_0002280,uberon_0000463
zdb-gene-050208-100	prkca	ensdarg00000039241	uberon_0004120
zdb-gene-030131-8589	dhx16	ensdarg00000013150	uberon_0003052,uberon_0008823,uberon_0001890,uberon_0000480,uberon_2000084,uberon_0006800,uberon_0000468,uberon_0000033,uberon_0004750,uberon_0001017,uberon_2000106,uberon_0001016,uberon_0002100
zdb-gene-051120-39	mmd	ensdarg00000040387	uberon_0000489,uberon_2005072,uberon_0005291,uberon_0000948,uberon_0000178,uberon_0002082,uberon_0002081
zdb-gene-111207-2	cld	not_found	uberon_0000468
zdb-gene-040822-18	cdc26	ensdarg00000077815	uberon_2000098,uberon_0000489,uberon_0000019,uberon_0000017,uberon_0000480,uberon_0000481,uberon_0006925,uberon_0003065
zdb-gene-060503-271	sh3pxd2aa	ensdarg00000060148	uberon_0004119,uberon_0003107,uberon_0003406,uberon_2001516,uberon_0003103
zdb-gene-070117-2405	sst	not_found	uberon_0004185,uberon_0001555,uberon_0000489,uberon_0000475,uberon_0000017,uberon_0000480,uberon_0000160,uberon_0008896,uberon_0001277,uberon_0006925,uberon_0005911
zdb-gene-070117-2406	stn	not_found	uberon_0000477,uberon_0001840,uberon_0003102,uberon_0004120,uberon_0000480,uberon_0000464,uberon_0000468,uberon_0005886,uberon_0004119,uberon_0000151,uberon_0000033,uberon_0003103,uberon_0010313,uberon_0011004
zdb-gene-030131-8631	rps14	ensdarg00000036629	uberon_0000467,uberon_0000489,uberon_0000019,uberon_0000480,uberon_0000479,uberon_0000468,uberon_0000965,uberon_2000084,uberon_0000033,uberon_0010323,uberon_2000106,uberon_0001434,uberon_0000948
zdb-gene-060418-2	sec31b	ensdarg00000002916	uberon_0004185,uberon_0000489,uberon_0000491,uberon_0000160,uberon_0001264,uberon_0002107,uberon_0005057
zdb-gene-000710-4	zic2a	ensdarg00000015554	uberon_0010170,uberon_0002342,uberon_0014764,uberon_0000957,uberon_0001891,uberon_0004362,uberon_0005412,uberon_0003278,uberon_0000033,uberon_0004119,uberon_0003066,uberon_0011004,uberon_0002100,uberon_0001898,uberon_0001049,uberon_0005945,uberon_0002289,uberon_0002028,uberon_0000930,uberon_0000480,uberon_0003902,uberon_0001900,uberon_0003103,uberon_0002422,uberon_0003099
zdb-gene-000710-6	mxtx2	ensdarg00000015906	uberon_0000475,uberon_2000088,uberon_2000084,uberon_0000468,uberon_0004879,uberon_0004750,uberon_0003062
zdb-gene-050506-61	vcla	ensdarg00000044968	uberon_0000489,uberon_0000042,uberon_0000948,uberon_0002063,uberon_0002407
zdb-gene-991124-7	tbx5a	ensdarg00000024894	uberon_0000477,uberon_0002407,uberon_0002349,uberon_0002348,uberon_0001133,uberon_0002133,uberon_0003934,uberon_0000489,uberon_0006283,uberon_0000151,uberon_0002514,uberon_0005419,uberon_0001630,uberon_0002100,uberon_0002531,uberon_0005598,uberon_0000480,uberon_0000468,uberon_0007831,uberon_4000175,uberon_0002087,uberon_0002082,uberon_0000042,uberon_0004141,uberon_0000948
zdb-gene-991124-5	tbx4	ensdarg00000030058	uberon_2000098,uberon_0004121,uberon_0000467,uberon_0003412,uberon_0000480,uberon_0000926,uberon_0000152,uberon_0003102,uberon_0005422,uberon_0010711,uberon_0001434
zdb-gene-081022-45	acd	ensdarg00000078055	uberon_0008823,uberon_2001069,uberon_0002407,uberon_0000042,uberon_0000033,uberon_0007812,uberon_0010314,uberon_0002100
zdb-gene-030131-899	acadvl	ensdarg00000016687	uberon_0010314,uberon_0000033
zdb-gene-040720-1	ctdp1	ensdarg00000017522	uberon_0001555,uberon_0000489,uberon_0000019,uberon_0000491,uberon_0000480,uberon_0000033,uberon_0002107,uberon_0005057
zdb-gene-040720-3	bud31	ensdarg00000017084	uberon_0008823,uberon_0000480,uberon_0000468,uberon_0000033,uberon_0010314,uberon_0001016,uberon_0001017
zdb-gene-011212-6	tfap2a	ensdarg00000059279	uberon_0001708,uberon_0000475,uberon_0003051,uberon_0008823,uberon_0001703,uberon_0014764,uberon_0011615,uberon_0004906,uberon_0011150,uberon_0003406,uberon_2001508,uberon_0001016,uberon_0003714,uberon_2001232,uberon_2001230,uberon_2001231,uberon_0000019,uberon_0002827,uberon_0002028,uberon_0005412,uberon_0003338,uberon_0004752,uberon_0008911,uberon_0003066,uberon_0011610,uberon_0006597,uberon_00…
zdb-gene-120411-6	si:dkey-202l16.5	ensdarg00000013252	uberon_0005281,uberon_0002280,uberon_0000480,uberon_0000463,uberon_0002120
zdb-gene-041008-142	usp28	ensdarg00000008880	uberon_0005598,uberon_0012275,uberon_0000480,uberon_0000033,uberon_0007812,uberon_0001017,uberon_0010314,uberon_0001016,uberon_0002100
zdb-gene-070117-1989	kif1bp	ensdarg00000062053	uberon_0002240,uberon_2000175,uberon_0000480,uberon_0000479,uberon_0015212,uberon_0003102,uberon_4000164
zdb-gene-990726-27	tbx2b	ensdarg00000006120	uberon_0015241,uberon_0003051,uberon_0000489,uberon_0000966,uberon_0000480,uberon_0000073,uberon_0002280,uberon_0000468,uberon_0015238,uberon_0000948,uberon_0001787,uberon_0002087,uberon_0000957,uberon_0000463
zdb-gene-991213-1	sox17	ensdarg00000101717	uberon_0005498,uberon_2000001,uberon_0008823,uberon_0000042,uberon_0002407,uberon_0012275,uberon_0000016,uberon_0001264,uberon_0013765,uberon_2000106,uberon_0005598
zdb-gene-120406-7	dio3a	not_found	uberon_0000477,uberon_0001846,uberon_0000480,uberon_0000468,uberon_0004119,uberon_0006860
zdb-gene-000201-9	anos1a	ensdarg00000012896	uberon_0002264,uberon_2001157,uberon_0001997,uberon_2000175,uberon_0000480,uberon_0003050,uberon_2000940,uberon_0005377,uberon_2001472
zdb-gene-060718-1	rerea	ensdarg00000077353	uberon_0001708,uberon_0003052,uberon_0000477,uberon_0008823,uberon_0001703,uberon_0001032,uberon_0001016,uberon_2001232,uberon_2001230,uberon_2001231,uberon_0000019,uberon_0006800,uberon_0003278,uberon_0000033,uberon_0000151,uberon_0004752,uberon_0000464,uberon_0011610,uberon_0000463,uberon_0000480,uberon_0001893,uberon_0002280,uberon_0005886,uberon_0000468,uberon_0005884,uberon_0008896,uberon_00…
zdb-gene-121227-2	fpr1	ensdarg00000042984	uberon_2000106
zdb-gene-990415-33	chd	ensdarg00000006110	uberon_0001708,uberon_0000477,uberon_0003051,uberon_0008823,uberon_0002328,uberon_2000033,uberon_0001032,uberon_2000106,uberon_0001016,uberon_2000726,uberon_2000725,uberon_2000001,uberon_0012275,uberon_0000019,uberon_2001821,uberon_2000040,uberon_2000728,uberon_0009621,uberon_0003081,uberon_0000033,uberon_0000151,uberon_0003061,uberon_0003088,uberon_0002100,uberon_0005498,uberon_0002533,uberon_00…
zdb-gene-990415-31	ncam1a	ensdarg00000056181	uberon_0003931,uberon_0002616,uberon_0000936,uberon_0000480
zdb-gene-990415-30	alcama	ensdarg00000026531	uberon_0000477,uberon_0003278,uberon_0002407,uberon_0000019,uberon_0000042,uberon_0011610,uberon_0000480,uberon_0008895,uberon_0003351,uberon_2001511,uberon_0003107,uberon_0006860,uberon_0004117
zdb-gene-990415-35	c3a.1	ensdarg00000012694	uberon_0000468
zdb-gene-030131-9512	coro1a	ensdarg00000054610	uberon_0007812,uberon_0000019,uberon_0000468,uberon_0008823
zdb-gene-030131-9511	dcaf7	ensdarg00000054355	uberon_0001708,uberon_0001555,uberon_0000477,uberon_2000240,uberon_0000489,uberon_0000019,uberon_2000692,uberon_0000491,uberon_0011610,uberon_0000480,uberon_0005886,uberon_0002213,uberon_0003107,uberon_0000948,uberon_0000033,uberon_0002107,uberon_0004752,uberon_0008911,uberon_0005057
zdb-gene-990415-38	cx43.4	ensdarg00000007099	uberon_0002110,uberon_0003922,uberon_2000001,uberon_0004141
zdb-gene-050522-28	barx1	ensdarg00000007407	uberon_0001708,uberon_0000477,uberon_0011610,uberon_0003831,uberon_0004530,uberon_0003406,uberon_0010931,uberon_0013703,uberon_0003566,uberon_0000077,uberon_2000694,uberon_0003278,uberon_0000033,uberon_0000982,uberon_2002200,uberon_0002539,uberon_0002418,uberon_0011607,uberon_0000480,uberon_0011648,uberon_2001516,uberon_2007052,uberon_0004253,uberon_0009494,uberon_0003107,uberon_0003103
zdb-gene-990415-208	pdgfra	ensdarg00000070494	uberon_0000475,uberon_0000467,uberon_0001703,uberon_0011242,uberon_0004119,uberon_0000480,uberon_0003103,uberon_0002200,uberon_0001833,uberon_0004121,uberon_0010323,uberon_0012316,uberon_0001434
zdb-gene-060825-162	kctd13	ensdarg00000044769	uberon_0008823,uberon_0000019,uberon_0002316,uberon_0001893,uberon_0001894,uberon_0005281,uberon_0001890,uberon_0000033,uberon_0001891,uberon_0000480
zdb-gene-990415-201	pax7a	ensdarg00000100398	uberon_0010313
zdb-gene-990415-200	pax6a	ensdarg00000103379	uberon_0000475,uberon_0004733,uberon_0001892
zdb-gene-990415-205	vsx1	ensdarg00000056292	uberon_0002240,uberon_0005598,uberon_0012275,uberon_0000019,uberon_0000480,uberon_0000468,uberon_0005281,uberon_0008823
zdb-gene-990415-206	pes	ensdarg00000018902	uberon_0001708,uberon_0001948,uberon_0002318,uberon_0000463,uberon_0000019,uberon_0001890,uberon_0002315,uberon_0002280,uberon_0000468,uberon_0002240,uberon_0000151,uberon_0003102,uberon_0004120,uberon_0000480,uberon_0001016,uberon_0001017
zdb-gene-980526-268	gata1a	ensdarg00000013477	uberon_0002133,uberon_0000481,uberon_0000468,uberon_0000178
zdb-gene-041111-243	cep290	ensdarg00000062727	uberon_0003052,uberon_0003051,uberon_0008823,uberon_0000080,uberon_0000083,uberon_0000957,uberon_0002407,uberon_2000001,uberon_0000019,uberon_0001008,uberon_0000033,uberon_0004739,uberon_0002100,uberon_0002120,uberon_0000480,uberon_0000468,uberon_0006553,uberon_0005325,uberon_0007812,uberon_0005310,uberon_0003926,uberon_0005330,uberon_0000042,uberon_0006800,uberon_0001787,uberon_0002037,uberon_00…
zdb-gene-980526-112	isl1	ensdarg00000004023	uberon_0000044,uberon_0003923,uberon_0003714,uberon_0000042,uberon_0002407,uberon_0007134,uberon_0003338,uberon_0000468,uberon_0007812,uberon_0000948,uberon_0000033,uberon_0000016,uberon_0000178,uberon_0002050,uberon_0000489
zdb-gene-980526-115	nr2f1a	ensdarg00000052695	uberon_2001286,uberon_0000042,uberon_0000480,uberon_0003513,uberon_0003524,uberon_0014907,uberon_0002407
zdb-gene-980526-114	dlb	ensdarg00000004232	uberon_0004121
zdb-gene-070705-417	ryr1b	ensdarg00000023797	uberon_0004120,uberon_0000468
zdb-gene-050522-26	pycr1b	ensdarg00000098639	uberon_0002028,uberon_0001891,uberon_0000468,uberon_0001890,uberon_0001003,uberon_0000033,uberon_0007812,uberon_0002100
zdb-gene-041210-74	shank3b	ensdarg00000063054	uberon_0002407,uberon_0000019,uberon_0000042,uberon_0000033,uberon_0002100,uberon_0002120
zdb-gene-041210-77	cecr1b	ensdarg00000015623	uberon_0000467,uberon_0003496,uberon_0008823,uberon_0000480,uberon_0000481,uberon_0010323,uberon_0000178,uberon_0001434,uberon_0011362
zdb-gene-040426-1443	cdkal1	ensdarg00000104848	uberon_0000061
zdb-gene-040426-1441	ptpn12	ensdarg00000102141	uberon_0002240,uberon_0002407,uberon_0000042,uberon_0003513,uberon_0000178,uberon_0008896,uberon_0003524,uberon_0004119,uberon_0007812,uberon_0014907
zdb-gene-050302-9	col2a1b	ensdarg00000011407	uberon_0002531,uberon_2001069,uberon_2000040,uberon_0004120,uberon_0007812,uberon_0005419
zdb-gene-060503-640	slc9a3.2	ensdarg00000036722	uberon_0000061
zdb-gene-050208-660	rab3b	ensdarg00000042803	uberon_2000084,uberon_0002407,uberon_0000042
zdb-gene-041221-2	prnpb	ensdarg00000044048	uberon_0000480,uberon_0000468,uberon_2000711,uberon_0001434,uberon_0010323,uberon_0004750,uberon_0001016,uberon_0001017
zdb-gene-061215-5	ipmkb	ensdarg00000029291	uberon_0000467,uberon_0000480,uberon_0001434,uberon_0010323
zdb-gene-081027-4	bbs9	ensdarg00000079217	uberon_0001049,uberon_0002120,uberon_0003926,uberon_0008823,uberon_0000019,uberon_0005330,uberon_0000083,uberon_0000480,uberon_0002328,uberon_0034969,uberon_0000033,uberon_0000957,uberon_0006553,uberon_0007298,uberon_0005598
zdb-gene-090423-1	specc1lb	ensdarg00000042232	uberon_0001708,uberon_0000477,uberon_0000480,uberon_0011242,uberon_0003103
zdb-gene-010319-35	pard6gb	ensdarg00000036090	uberon_0001555,uberon_0001948,uberon_0000926,uberon_0002407,uberon_0000042,uberon_0002349,uberon_0002291,uberon_0000480,uberon_0001049,uberon_0000468,uberon_0005281,uberon_0001782,uberon_0001133,uberon_0004119,uberon_0003081,uberon_0005181,uberon_0001630
zdb-gene-030219-90	bbs7	ensdarg00000059911	uberon_0007844,uberon_2000001,uberon_0007298,uberon_0000489,uberon_0000019,uberon_0000083,uberon_0006553,uberon_0007390,uberon_0005598,uberon_0002328,uberon_0000033,uberon_0004753,uberon_0005330,uberon_0034969
zdb-gene-030219-92	zic2b	ensdarg00000037178	uberon_0010170,uberon_0002342,uberon_0003103,uberon_0000480,uberon_0003278,uberon_0001900,uberon_0004119,uberon_0002100,uberon_0003066,uberon_0011004,uberon_0003099
zdb-gene-040722-2	pih1d3	ensdarg00000038612	uberon_0000080,uberon_0002100,uberon_0002120,uberon_0000468,uberon_0005057
zdb-gene-070117-655	ctr	not_found	uberon_0000475,uberon_0003102
zdb-gene-060929-1178	foxj1a	ensdarg00000101919	uberon_0000489,uberon_0004291,uberon_0000468,uberon_0000948,uberon_0002107,uberon_0000491,uberon_0005057
zdb-gene-070629-3	lsm8	ensdarg00000091656	uberon_0000468
zdb-gene-070629-2	kif5ba	ensdarg00000074131	uberon_0000468,uberon_0012275,uberon_0010314,uberon_0000033,uberon_0005598
zdb-gene-021206-1	hspd1	ensdarg00000056160	uberon_0000479,uberon_0012438
zdb-gene-060929-1170	catip	ensdarg00000063009	uberon_0000477,uberon_0000948,uberon_0000033,uberon_0000019,uberon_0000073,uberon_0000480,uberon_0000468,uberon_0002328,uberon_0001846,uberon_0000004,uberon_0003079,uberon_0003102,uberon_0008823,uberon_4000164
zdb-gene-021206-3	sdc2	ensdarg00000002731	uberon_2000001,uberon_0002407,uberon_0000042,uberon_0000926,uberon_0000468,uberon_2000084,uberon_0003081,uberon_0000948,uberon_2000106,uberon_0000489
zdb-gene-060522-2	ccr7	ensdarg00000044561	uberon_4000164,uberon_0000489,uberon_0000019,uberon_0000481,uberon_0000468,uberon_0002064,uberon_0003524,uberon_0000033,uberon_0003062,uberon_0014907,uberon_0002100
zdb-gene-060522-1	smyd1b	ensdarg00000091253	uberon_0000042,uberon_0000479,uberon_0014892,uberon_0002407
zdb-gene-040426-1430	mb	ensdarg00000031952	uberon_0001555,uberon_0002407,uberon_0000042,uberon_2005025,uberon_0000480,uberon_0004119,uberon_0002100
zdb-gene-001106-1	wnt3a	ensdarg00000058822	uberon_0001708,uberon_0002533,uberon_0000477,uberon_0012275,uberon_0000489,uberon_0002407,uberon_0004363,uberon_0000480,uberon_0005886,uberon_0000468,uberon_0002328,uberon_0008896,uberon_0000948,uberon_0004119,uberon_0007812,uberon_0000042,uberon_0005598
zdb-gene-040801-115	dpm1	ensdarg00000057011	uberon_0000489,uberon_0000019,uberon_0000480,uberon_0000479,uberon_0000481,uberon_0000468,uberon_0002049,uberon_0000033,uberon_0003102,uberon_0001630,uberon_4000164
zdb-gene-040801-111	suv39h1a	ensdarg00000026799	uberon_0000017,uberon_0007812,uberon_0006925,uberon_0002407,uberon_0000042
zdb-gene-121214-192	umod	ensdarg00000086117	uberon_0002407,uberon_0000042
zdb-gene-131121-183	si:ch211-195b15.7	ensdarg00000017579	uberon_0005281,uberon_0000480
zdb-gene-030131-2193	prdm1a	ensdarg00000002445	uberon_0003714,uberon_0011611,uberon_0011610,uberon_2005223,uberon_0002328,uberon_0003831,uberon_0005945,uberon_0000077,uberon_0005362,uberon_2001521,uberon_0008229,uberon_0001016,uberon_0005598,uberon_2001518,uberon_0012275,uberon_0010202,uberon_0002616,uberon_2000040,uberon_0004375,uberon_0002514,uberon_0003406,uberon_0003115,uberon_0003114,uberon_0003351,uberon_0005419,uberon_0002376,uberon_00…
zdb-gene-140811-1	lin28b	ensdarg00000052511	uberon_0007812,uberon_0000033,uberon_0010314,uberon_0000468
zdb-gene-070117-651	rpz	ensdarg00000091161	uberon_0003933,uberon_0002412,uberon_0002407,uberon_0000042,uberon_0000468,uberon_0003102,uberon_0003103,uberon_0008911,uberon_4000164
zdb-gene-030131-3027	atp6v0a1a	ensdarg00000020847	uberon_0000463
zdb-gene-060312-41	ush1c	ensdarg00000051876	uberon_0004121,uberon_0010314
zdb-gene-060312-45	rac1b	ensdarg00000087954	uberon_0000948,uberon_0002120
zdb-gene-031016-2	hopx	ensdarg00000089368	uberon_0000468,uberon_0002407,uberon_0000042
zdb-gene-030131-7742	sod2	ensdarg00000042644	uberon_0004120
zdb-gene-030131-7745	arhgef9b	ensdarg00000078624	uberon_0000480,uberon_0000479,uberon_2001286,uberon_0000481,uberon_0004120
zdb-gene-040426-1649	arl3l1	ensdarg00000102393	uberon_0003931,uberon_0011299,uberon_0002616,uberon_0000480,uberon_0010314,uberon_0001909
zdb-gene-090312-167	klf5a	ensdarg00000015506	uberon_0001555,uberon_0002407,uberon_0000042,uberon_0002616,uberon_0000480,uberon_0004119,uberon_0006860,uberon_0002422
zdb-gene-041010-5	park7	ensdarg00000034826	uberon_0007812
zdb-gene-041203-2	foxp2	ensdarg00000005453	uberon_0001555
zdb-gene-110411-206	pthlhb	ensdarg00000071070	uberon_0011611,uberon_0004119,uberon_0003457,uberon_2000488,uberon_0003103,uberon_0013765,uberon_0010313,uberon_0008911
zdb-gene-040426-731	brpf1	not_found	uberon_0000477,uberon_0011618,uberon_0011611,uberon_2000363,uberon_0011615,uberon_2000476,uberon_2001524,uberon_2001525,uberon_2000692,uberon_0003406,uberon_0004119,uberon_0002514,uberon_0004752,uberon_0008911,uberon_2000250,uberon_0011606,uberon_0011607,uberon_0000480,uberon_0005884,uberon_2001511,uberon_0003457,uberon_0003107,uberon_2000488,uberon_0003103
zdb-gene-030131-7864	sema3e	ensdarg00000036571	uberon_2001073,uberon_0000480,uberon_0000481
zdb-gene-070912-509	cables1	ensdarg00000099395	uberon_0002028,uberon_0001891,uberon_0008823
zdb-gene-041111-91	myzap	ensdarg00000075017	uberon_0002407,uberon_0000042,uberon_0000489,uberon_0002063,uberon_0005181,uberon_0002082,uberon_0002081
zdb-gene-030131-1747	lin9	ensdarg00000028475	uberon_0002407,uberon_0000042,uberon_0000480,uberon_0005725,uberon_0000033,uberon_0000019,uberon_0008823,uberon_0002100
zdb-gene-161028-1	son	not_found	uberon_0002240,uberon_0008823,uberon_0000019,uberon_0000033,uberon_0007812,uberon_0002100
zdb-gene-030131-5712	c2cd4a	ensdarg00000061416	uberon_0000061
zdb-gene-081105-64	snrnp200	ensdarg00000077536	uberon_0000948,uberon_0008823,uberon_0002100
zdb-gene-021030-4	cad	ensdarg00000041895	uberon_0001555,uberon_0000477,uberon_0002407,uberon_0001700,uberon_0001701,uberon_0000491,uberon_0011610,uberon_2000084,uberon_0005362,uberon_2000106,uberon_0003714,uberon_0000019,uberon_0003524,uberon_0003406,uberon_0003278,uberon_0000033,uberon_0003338,uberon_0002107,uberon_0000489,uberon_0002457,uberon_0000480,uberon_0000468,uberon_0000948,uberon_0000042,uberon_0003513,uberon_0001945,uberon_00…
zdb-gene-070117-2423	med10	ensdarg00000070623	uberon_0000489,uberon_0002062,uberon_0002328,uberon_0000178,uberon_0000948,uberon_0003102,uberon_0000151,uberon_0007812
zdb-gene-131120-142	prkd2	ensdarg00000104676	uberon_0002407,uberon_0000948,uberon_0000489,uberon_0000042
zdb-gene-131120-140	ece2b	ensdarg00000102142	uberon_0010313
zdb-gene-030131-8656	rpl10	ensdarg00000025581	uberon_0010314,uberon_0000033
zdb-gene-030131-8654	rpl7	ensdarg00000007320	uberon_0001555,uberon_0001017,uberon_0000019,uberon_0000042,uberon_0002407,uberon_0002616,uberon_0000491,uberon_0000489,uberon_2000084,uberon_0000479,uberon_0002422,uberon_0002107,uberon_0000468,uberon_0000033,uberon_0000480,uberon_0002100,uberon_0001021,uberon_2000106,uberon_0001016,uberon_0005057
zdb-gene-040930-8	c10h21orf59	ensdarg00000035332	uberon_0001555,uberon_0008823,uberon_0000080,uberon_0000083,uberon_0002120,uberon_0005325,uberon_0004119,uberon_0004739,uberon_0002100,uberon_0001049,uberon_0000463,uberon_0000480,uberon_0002280,uberon_0000481,uberon_0006553,uberon_0000948,uberon_0007812,uberon_0005310,uberon_0005330,uberon_0003101,uberon_0005057
zdb-gene-001221-1	nrf1	ensdarg00000000018	uberon_0000489,uberon_0000019,uberon_0000480,uberon_0001791,uberon_0001787,uberon_0000957,uberon_0001032,uberon_0001016
zdb-gene-040930-5	rbbp6	ensdarg00000037919	uberon_0000480,uberon_2000084,uberon_0000468,uberon_0001017,uberon_0001016,uberon_0002100
zdb-gene-030131-4041	pigp	ensdarg00000038805	uberon_0003075,uberon_4000164,uberon_0003102,uberon_0002328
zdb-gene-050309-187	sfxn4	ensdarg00000069832	uberon_0004120
zdb-gene-070424-88	pald1b	ensdarg00000039352	uberon_0003496,uberon_0002616,uberon_0000480,uberon_2005020,uberon_0002200,uberon_0008998
zdb-gene-100316-7	armc4	ensdarg00000055128	uberon_2000106
zdb-gene-050419-261	wtip	ensdarg00000103607	uberon_0002120,uberon_0005325,uberon_0002407,uberon_0000042,uberon_0012463,uberon_0000077,uberon_0002062,uberon_0008823,uberon_0004739,uberon_0002100
zdb-gene-040426-2850	med25	ensdarg00000038005	uberon_0012316,uberon_0000477,uberon_0000480
zdb-gene-040426-2854	skiv2l2	ensdarg00000013457	uberon_0008823,uberon_0000019
zdb-gene-040426-2857	snx5	ensdarg00000020442	uberon_0012275,uberon_0003513,uberon_0000481,uberon_0003524,uberon_0004121,uberon_0007812,uberon_0014907,uberon_0005598
zdb-gene-060303-1	polg	ensdarg00000060951	uberon_0000489,uberon_0000468,uberon_0000019
zdb-gene-030723-4	tgfb3	ensdarg00000019367	uberon_0000477,uberon_0004906,uberon_0002407,uberon_0011611,uberon_0001703,uberon_0011615,uberon_0002412,uberon_2000476,uberon_2000657,uberon_0000078,uberon_2001239,uberon_0002397,uberon_0003278,uberon_0000033,uberon_0004752,uberon_0008911,uberon_2000250,uberon_0000489,uberon_0006597,uberon_0011606,uberon_0011607,uberon_0000480,uberon_0005886,uberon_0000948,uberon_0004185,uberon_0000042,uberon_00…
zdb-gene-030723-3	tgfb2	ensdarg00000027087	uberon_0001708,uberon_0000477,uberon_0004119,uberon_0000480,uberon_0003462,uberon_0007215,uberon_0004745,uberon_0003107,uberon_0010321,uberon_0003103,uberon_0012316,uberon_0011242
zdb-gene-090313-79	fbxw7	ensdarg00000060994	uberon_0002240,uberon_0003513,uberon_0000481,uberon_0000468,uberon_0003524,uberon_0014907
zdb-gene-000928-1	fech	ensdarg00000003462	uberon_0001555,uberon_0000080,uberon_0000491,uberon_0000480,uberon_0000468,uberon_0000178,uberon_0002107,uberon_0005057
zdb-gene-030616-450	epb41l5	ensdarg00000032324	uberon_0001555,uberon_0000476,uberon_0003714,uberon_0005362,uberon_0001032,uberon_0008823,uberon_0000019,uberon_0002616,uberon_0001791,uberon_0004119,uberon_0001772,uberon_0002120,uberon_0001777,uberon_0002286,uberon_0003338,uberon_0000480,uberon_0000966,uberon_0000964,uberon_0000948,uberon_0007812,uberon_2002192,uberon_0001782,uberon_0001788,uberon_0001789,uberon_0011778
zdb-gene-030131-3904	inppl1a	ensdarg00000104222	uberon_0000475,uberon_0012275,uberon_0004733,uberon_0000468,uberon_0005515,uberon_0005507,uberon_0005598
zdb-gene-040426-2509	otud3	ensdarg00000022648	uberon_0012275,uberon_0005598,uberon_0000480,uberon_0007812,uberon_0001017,uberon_0001016,uberon_0002100
zdb-gene-030131-9686	slbp	ensdarg00000100558	uberon_0000489,uberon_0000019,uberon_0000480,uberon_0000948,uberon_0000957,uberon_0001789,uberon_0002192,uberon_0002100
zdb-gene-030131-9685	ddx18	ensdarg00000030789	uberon_0003052,uberon_0001555,uberon_0008823,uberon_0000019,uberon_0002028,uberon_0003513,uberon_0000491,uberon_0000480,uberon_0003524,uberon_0000468,uberon_0006800,uberon_0005057,uberon_0001016,uberon_0000033,uberon_0002107,uberon_0014907,uberon_2000106,uberon_0002422,uberon_0001017
zdb-gene-040426-2500	lnx2b	ensdarg00000071478	uberon_0000468
zdb-gene-011108-2	sfrp5	ensdarg00000039041	uberon_0004185,uberon_0000489,uberon_0000491,uberon_0000925,uberon_0000160,uberon_0001264,uberon_0002107,uberon_0005057
zdb-gene-030131-2052	klhl31	ensdarg00000039066	uberon_0000489,uberon_2000084,uberon_0001074,uberon_0005181,uberon_0002082
zdb-gene-030131-7023	capzb	ensdarg00000100252	uberon_0000489,uberon_0000019,uberon_0000151,uberon_0002199,uberon_0000033,uberon_0003102,uberon_0004120
zdb-gene-040516-18	adssl1	ensdarg00000099517	uberon_2001089,uberon_0000479,uberon_0002100,uberon_0001630,uberon_0004120
zdb-gene-040303-1	dab2	ensdarg00000031761	uberon_0000479,uberon_0000480,uberon_0000481,uberon_2001286
zdb-gene-990415-56	tek	ensdarg00000028663	uberon_2005025,uberon_0000481,uberon_0002064,uberon_0011944,uberon_2005034,uberon_0014907,uberon_0003088
zdb-gene-990415-51	tcf3a	ensdarg00000005915	uberon_0012275,uberon_0005598
zdb-gene-990415-50	dlx4b	ensdarg00000071560	uberon_0000477,uberon_0011610,uberon_0001703,uberon_0000480,uberon_0004119,uberon_0003107,uberon_0003103
zdb-gene-990415-52	eef1a1l2	ensdarg00000020850	uberon_0000489,uberon_0000019,uberon_0000480,uberon_2000084,uberon_0000468,uberon_0000033,uberon_0001032
zdb-gene-081119-1	frem1a	ensdarg00000069473	uberon_2001069,uberon_0000151,uberon_2000040,uberon_0003097,uberon_0004120,uberon_4000163,uberon_4000164
zdb-gene-081119-3	frem2a	ensdarg00000076856	uberon_2001069,uberon_0000151,uberon_2000040,uberon_0003097,uberon_0001003,uberon_0004120,uberon_4000163,uberon_0010313,uberon_4000164
zdb-gene-081119-4	frem2b	ensdarg00000102626	uberon_0000475,uberon_0003061,uberon_0005291,uberon_2000040,uberon_0004120
zdb-gene-070912-330	irf4a	ensdarg00000006560	uberon_0000078,uberon_0010313
zdb-gene-980526-135	ihhb	ensdarg00000058815	uberon_0004121
zdb-gene-980526-137	chrna1	ensdarg00000009021	uberon_0000477,uberon_0004906,uberon_0002407,uberon_0011610,uberon_0004479,uberon_0003082,uberon_0013765,uberon_0010313,uberon_0000467,uberon_0001774,uberon_0000479,uberon_0000480,uberon_0000468,uberon_0005886,uberon_0007812,uberon_0004185,uberon_0000042,uberon_0000165,uberon_0003102,uberon_0003103
zdb-gene-030131-6378	heatr1	ensdarg00000099742	uberon_0001555,uberon_0003052,uberon_0000477,uberon_0002107,uberon_0000019,uberon_0000042,uberon_0002407,uberon_0000491,uberon_0000480,uberon_2000084,uberon_2000106,uberon_0010202,uberon_0006800,uberon_0005057,uberon_0000948,uberon_0000033,uberon_0008823,uberon_0002100,uberon_0008904,uberon_0001016,uberon_0001017
zdb-gene-030820-1	kif1b	ensdarg00000037020	uberon_0003102,uberon_0000480,uberon_2000175,uberon_0000468,uberon_0015212,uberon_0004119,uberon_0005291,uberon_0004121,uberon_0004120,uberon_0006860,uberon_0003061,uberon_0010314,uberon_4000164
zdb-gene-030820-2	stat5a	ensdarg00000019392	uberon_0015178,uberon_0004120,uberon_0006984
zdb-gene-040806-2	lhb	ensdarg00000099363	uberon_0003100,uberon_0004120
zdb-gene-040806-1	fshb	ensdarg00000010841	uberon_0002240,uberon_0000019,uberon_0000473,uberon_0000948,uberon_0000992
zdb-gene-040426-1366	fermt3b	ensdarg00000030938	uberon_0003524,uberon_0014907,uberon_0003513,uberon_0000481
zdb-gene-040426-1367	grinab	ensdarg00000052746	uberon_0010314,uberon_0000033
zdb-gene-030131-271	smyhc1	ensdarg00000099959	uberon_0000468
zdb-gene-080513-1	mkxa	ensdarg00000075450	uberon_0001708,uberon_0010170,uberon_0002342,uberon_0001601,uberon_0008823,uberon_0000019,uberon_0011610,uberon_0000480,uberon_0003406,uberon_0005281,uberon_0004119,uberon_0003107,uberon_2001516,uberon_0000033,uberon_0007812,uberon_0004473,uberon_0004752,uberon_0004467
zdb-gene-031010-37	ovol1	ensdarg00000076472	uberon_0010313
zdb-gene-031010-34	ttc21b	ensdarg00000012368	uberon_0012275,uberon_0005598,uberon_0002328
zdb-gene-030131-9823	lama5	ensdarg00000058543	uberon_0000151,uberon_0000480,uberon_0000468,uberon_0003097,uberon_0001003,uberon_2000040,uberon_0004120,uberon_4000163,uberon_4000164,uberon_2000106,uberon_0001016,uberon_0001017
zdb-gene-030521-42	mns1	ensdarg00000060169	uberon_0005281,uberon_0002280,uberon_0000480,uberon_0000463,uberon_0002120
zdb-gene-041210-190	klhl42	ensdarg00000006011	uberon_0000061
zdb-gene-021212-1	ddx55	ensdarg00000009864	uberon_0003052,uberon_0001555,uberon_0000477,uberon_0001017,uberon_0002407,uberon_0000019,uberon_0000042,uberon_0011610,uberon_0000480,uberon_0005886,uberon_0000468,uberon_0006800,uberon_2000084,uberon_0000033,uberon_0004119,uberon_0013765,uberon_0010313,uberon_0002100,uberon_2000106,uberon_0001016,uberon_0000489
zdb-gene-121001-5	b4gat1	ensdarg00000077583	uberon_0000479,uberon_0001630
zdb-gene-010111-1	sox19b	ensdarg00000040266	uberon_0007812,uberon_0010314,uberon_0000033
zdb-gene-040718-48	nus1	ensdarg00000027813	uberon_0003524,uberon_0014907,uberon_0003513,uberon_0000481
zdb-gene-040718-44	rspo1	ensdarg00000104340	uberon_0003496,uberon_2005078,uberon_2005052,uberon_0002616,uberon_0000480,uberon_2005079,uberon_2005021,uberon_0004536,uberon_0002201,uberon_0003513,uberon_0014907,uberon_0003524,uberon_2000106
zdb-gene-040718-45	dnajb6a	ensdarg00000004680	uberon_0002407,uberon_0000042,uberon_0014892,uberon_0000479,uberon_0000468,uberon_0002100
zdb-gene-060419-1	phf8	ensdarg00000006584	uberon_0000475,uberon_0000477,uberon_0004362,uberon_0003114,uberon_0004119,uberon_0000480,uberon_0008896,uberon_0003278,uberon_0003116,uberon_0003115,uberon_0003103,uberon_0003066,uberon_0011242
zdb-gene-041010-56	kng1	ensdarg00000022372	uberon_0013765,uberon_0010313,uberon_0011610,uberon_0003103
zdb-gene-070314-1	rargb	ensdarg00000054003	uberon_0003704,uberon_0000491,uberon_0000481,uberon_0006283,uberon_0002107,uberon_0002106
zdb-gene-030131-5509	cavin1b	ensdarg00000059362	uberon_0000468,uberon_0004121,uberon_0002407,uberon_0000042
zdb-gene-020814-2	cxadr	ensdarg00000043658	uberon_0002120,uberon_0005325,uberon_0005598,uberon_0005330,uberon_0003929,uberon_0012463,uberon_0000083,uberon_0000481,uberon_0000468,uberon_0006553,uberon_0005911,uberon_0005310,uberon_0000948,uberon_0007812,uberon_0004739,uberon_0034969
zdb-gene-080204-126	exoc5	ensdarg00000060323	uberon_0005325,uberon_0000489,uberon_0000019,uberon_0000073,uberon_0000480,uberon_0001792,uberon_0001791,uberon_0000966,uberon_0000957,uberon_0007812,uberon_0001789,uberon_0004739
zdb-gene-070801-2	sirt1	ensdarg00000068064	uberon_0002407,uberon_0000042,uberon_0003513,uberon_0000480,uberon_0003524,uberon_0004537,uberon_0002201,uberon_0014907,uberon_0000489
zdb-gene-070725-1	nin	ensdarg00000060298	uberon_0003052,uberon_0000467,uberon_0000489,uberon_0000019,uberon_0002346,uberon_0000480,uberon_0002280,uberon_0006800,uberon_0010323,uberon_0001434,uberon_0000463
zdb-gene-070725-4	jak3	ensdarg00000010252	uberon_0000078,uberon_0010313,uberon_0002370,uberon_0003103
zdb-gene-000412-1	bdnf	ensdarg00000018817	uberon_0000042,uberon_0000019,uberon_0000479,uberon_0000480,uberon_0005281,uberon_0003278,uberon_0001785,uberon_0000033,uberon_0004119,uberon_0006860,uberon_0000941,uberon_0002407
zdb-gene-040426-1157	slc39a10	ensdarg00000005823	uberon_0000033,uberon_0000489,uberon_0000019
zdb-gene-050417-343	bdh2	ensdarg00000052696	uberon_0000019
zdb-gene-050417-342	nsmaf	ensdarg00000051920	uberon_0004120
zdb-gene-050318-2	lgals2a	ensdarg00000054942	uberon_0007812
zdb-gene-030131-4909	mbtps1	ensdarg00000014634	uberon_0001708,uberon_0000477,uberon_0000491,uberon_0000480,uberon_0005886,uberon_0000077,uberon_0008896,uberon_0003107,uberon_0000033,uberon_0002107,uberon_0005057
zdb-gene-030131-3595	pofut2	ensdarg00000045175	uberon_0000480,uberon_0015212,uberon_0001759,uberon_0000479,uberon_0010314
zdb-gene-030131-3222	tmem165	ensdarg00000034600	uberon_0001708,uberon_0000477,uberon_0011610,uberon_0004120,uberon_0000480,uberon_0000468,uberon_0004119,uberon_0003107,uberon_0003103
zdb-gene-030131-4900	ssr4	ensdarg00000019444	uberon_0007812
zdb-gene-991123-8	pth1ra	ensdarg00000020957	uberon_0003473,uberon_0000481,uberon_0005805,uberon_0004573
zdb-gene-991123-5	vmhc	ensdarg00000079564	uberon_0005181,uberon_0002082,uberon_0000489
zdb-gene-030131-3044	cax1	ensdarg00000045601	uberon_0000475,uberon_0008896,uberon_0004752,uberon_0003103,uberon_0004119
zdb-gene-040426-1623	ilvbl	ensdarg00000017126	uberon_0000468,uberon_0010314,uberon_0000033,uberon_0002100
zdb-gene-040426-1995	abce1	ensdarg00000007216	uberon_0001555,uberon_0000489,uberon_0000042,uberon_0002407,uberon_0000491,uberon_0000480,uberon_0000948,uberon_0000033,uberon_0000019,uberon_0002107,uberon_0005057
zdb-gene-040426-1997	cstf3	ensdarg00000018904	uberon_0001555,uberon_0000489,uberon_0000019,uberon_0000491,uberon_0000480,uberon_0000033,uberon_0002107,uberon_0005057
zdb-gene-061103-385	phkg1a	ensdarg00000030604	uberon_2005025,uberon_0014907,uberon_0000481
zdb-gene-041020-1	tll1	ensdarg00000037429	uberon_0002533,uberon_2001069,uberon_0000479,uberon_2000040,uberon_0002328,uberon_0000468,uberon_0007812,uberon_4000164
zdb-gene-020426-1	kif11	ensdarg00000010948	uberon_0001555,uberon_0002407,uberon_0014907,uberon_0001016,uberon_0001017,uberon_0000019,uberon_0002616,uberon_0002049,uberon_0006284,uberon_0000033,uberon_0004119,uberon_0008823,uberon_0010313,uberon_0002100,uberon_0002240,uberon_0001049,uberon_0000480,uberon_0000468,uberon_0000941,uberon_0001846,uberon_0000042,uberon_2005025,uberon_0001785
zdb-gene-040426-2717	hnrpdl	ensdarg00000003429	uberon_0012275,uberon_0000468,uberon_0003102,uberon_4000164,uberon_0005598
zdb-gene-030724-6	prickle2b	ensdarg00000037593	uberon_0002120
zdb-gene-030724-5	prickle1a	ensdarg00000040649	uberon_0002110,uberon_0000491,uberon_0003059,uberon_0002328,uberon_0000957,uberon_0005598,uberon_2000001,uberon_0012275,uberon_0000017,uberon_0000016,uberon_0001795,uberon_0004733,uberon_0002107,uberon_0002100,uberon_0002240,uberon_0002120,uberon_0003704,uberon_0001892,uberon_0000480,uberon_0000926,uberon_0000468,uberon_0003063,uberon_0007812,uberon_0004185,uberon_0003925,uberon_0004058,uberon_00…
zdb-gene-030131-2317	ewsr1a	ensdarg00000020258	uberon_0002240,uberon_0003052,uberon_0000477,uberon_0011618,uberon_0008823,uberon_0000078,uberon_0000480,uberon_0000468,uberon_0006800,uberon_0003107,uberon_0004742,uberon_0002514,uberon_0001708,uberon_0008911
zdb-gene-030131-1500	nansa	ensdarg00000045620	uberon_0002407,uberon_0000042,uberon_0009635,uberon_0003103,uberon_0011615,uberon_0003406,uberon_0007215,uberon_0003107,uberon_2001516,uberon_0000033,uberon_0004119,uberon_0004752,uberon_0011242
zdb-gene-031112-11	fen1	ensdarg00000011404	uberon_0001555,uberon_0000489,uberon_0000019,uberon_0000073,uberon_0000480,uberon_0000966,uberon_0000033,uberon_0002107,uberon_0005057,uberon_0000491,uberon_0001016,uberon_0001017
zdb-gene-030116-2	esr2a	ensdarg00000016454	uberon_0000477,uberon_0003051,uberon_0008823,uberon_0011610,uberon_2000084,uberon_2000106,uberon_0002407,uberon_0000019,uberon_0003406,uberon_0011944,uberon_0004119,uberon_0004752,uberon_0002100,uberon_0000480,uberon_0000468,uberon_0008895,uberon_2001516,uberon_0007812,uberon_0000042,uberon_0003513,uberon_0003107,uberon_0003102,uberon_0008904,uberon_4000164
zdb-gene-030116-3	scfd1	ensdarg00000000779	uberon_0000475,uberon_0003102
zdb-gene-070410-84	coq2	ensdarg00000059510	uberon_0002028,uberon_2000084,uberon_0008823
zdb-gene-070410-85	ide	ensdarg00000075570	uberon_0000061
zdb-gene-070410-80	hps5	ensdarg00000071062	uberon_0000489,uberon_0000019,uberon_0000480,uberon_0000468,uberon_0002328,uberon_0001782,uberon_0010313
zdb-gene-081105-44	mfn2	ensdarg00000079504	uberon_0001708,uberon_0000078,uberon_0000477,uberon_0012275,uberon_0000019,uberon_0000480,uberon_0000468,uberon_0005291,uberon_2000084,uberon_0000033,uberon_0007812,uberon_0003061,uberon_0002100,uberon_0005598,uberon_0008823
zdb-gene-030131-8671	rpl6	ensdarg00000058451	uberon_0001555,uberon_0003052,uberon_0008823,uberon_0000491,uberon_0000479,uberon_2000084,uberon_0002328,uberon_2000106,uberon_0002407,uberon_2000006,uberon_0000019,uberon_0001890,uberon_0003069,uberon_0000033,uberon_0001264,uberon_0002107,uberon_0002100,uberon_0002028,uberon_0000480,uberon_0000468,uberon_0008897,uberon_0000966,uberon_0000965,uberon_0007812,uberon_0000042,uberon_0001945,uberon_00…
zdb-gene-041221-3	prnprs3	ensdarg00000003705	uberon_0003050,uberon_2001157,uberon_0003714,uberon_0000019,uberon_0002028,uberon_0001891,uberon_0000480,uberon_0001675,uberon_2000940,uberon_0000477,uberon_0000033,uberon_0003338,uberon_0006334,uberon_0008823
zdb-gene-000210-21	inhbaa	ensdarg00000012671	uberon_0008911
zdb-gene-031118-138	lyve1a	ensdarg00000075833	uberon_0002407,uberon_0000042,uberon_0000480,uberon_0000468,uberon_0004536,uberon_2001073,uberon_0007812,uberon_0001631
zdb-gene-070117-2447	gon4l	ensdarg00000005867	uberon_0005598,uberon_0012275,uberon_0000019,uberon_0002346,uberon_0000468,uberon_0015178,uberon_0000033,uberon_0006984,uberon_0007812,uberon_2000106,uberon_0000489
zdb-gene-030131-4127	atp6v0cb	ensdarg00000036577	uberon_0002081
zdb-gene-070127-4	lect2l	ensdarg00000033227	uberon_0000480,uberon_0005281,uberon_0002280,uberon_0000463
zdb-gene-030131-4027	fbxo5	ensdarg00000039020	uberon_0007690,uberon_0003050,uberon_0003051,uberon_2001157,uberon_0008823,uberon_0010135,uberon_2005227,uberon_0000083,uberon_2000084,uberon_2000106,uberon_0001016,uberon_0002407,uberon_2000168,uberon_0000019,uberon_0000016,uberon_0005281,uberon_0001905,uberon_0003080,uberon_0000033,uberon_0001264,uberon_0003351,uberon_0010313,uberon_0001017,uberon_0002100,uberon_0002559,uberon_0005598,uberon_00…
zdb-gene-030219-130	unc119.1	ensdarg00000009629	uberon_2000001,uberon_0000468
zdb-gene-030219-132	usp10	ensdarg00000103422	uberon_0012275,uberon_0005598,uberon_0000480,uberon_0000468,uberon_0002100,uberon_0003102,uberon_0007812,uberon_0001017,uberon_0001016,uberon_4000164
zdb-gene-030131-5990	wtap	ensdarg00000042642	uberon_0000489,uberon_0000019,uberon_0000479,uberon_0000480,uberon_0002328,uberon_0005281,uberon_0000033
zdb-gene-031204-3	jam2a	ensdarg00000058996	uberon_0004120
zdb-gene-070228-1	ercc6	ensdarg00000075612	uberon_0007812,uberon_0010314,uberon_0000033,uberon_0002100
zdb-gene-030131-1869	ahsa1a	ensdarg00000028664	uberon_0002407
zdb-gene-040724-10	sart3	ensdarg00000008032	uberon_0000078,uberon_0000477,uberon_0000489,uberon_0000019,uberon_0000017,uberon_0002539,uberon_0000480,uberon_0000468,uberon_0008895,uberon_0006925,uberon_0000033,uberon_0010313
zdb-gene-080723-28	adora2aa	ensdarg00000033706	uberon_0000489,uberon_0000042,uberon_0000948,uberon_0002082,uberon_0002407
zdb-gene-050706-83	ildr2	ensdarg00000014180	uberon_0004185,uberon_0000489,uberon_0000491,uberon_0000160,uberon_0001264,uberon_0002107,uberon_0005057
zdb-gene-070521-2	ahctf1	ensdarg00000077530	uberon_0001555,uberon_2005126,uberon_0008823,uberon_0000491,uberon_0000160,uberon_0001032,uberon_0003406,uberon_0000019,uberon_0000017,uberon_0001790,uberon_0000033,uberon_0001264,uberon_0002107,uberon_0010313,uberon_0001042,uberon_0000480,uberon_0000468,uberon_0000966,uberon_2001516,uberon_0000941,uberon_0004185,uberon_0001945,uberon_0001782,uberon_0001785,uberon_0001787,uberon_0005911,uberon_00…
zdb-gene-070521-8	apln	ensdarg00000053279	uberon_0000480,uberon_0000481,uberon_0000468,uberon_0004536,uberon_2001073,uberon_2005034,uberon_0001631
zdb-gene-030912-3	rpa1	ensdarg00000003938	uberon_0008823,uberon_0000480,uberon_0000468,uberon_0000948,uberon_0000033,uberon_0001016,uberon_0001017
zdb-gene-030912-6	stk36	ensdarg00000061095	uberon_0000480,uberon_0001016,uberon_0004120
zdb-gene-090506-9	smc1a	ensdarg00000055754	uberon_0007812,uberon_0010314,uberon_0000033
zdb-gene-991110-14	myb	ensdarg00000053666	uberon_0000078,uberon_0000489,uberon_0000019,uberon_0000468,uberon_0007132,uberon_0000948,uberon_0010313,uberon_0002100,uberon_0005057
zdb-gene-090506-7	ccbe1	ensdarg00000086158	uberon_2005319,uberon_2005320,uberon_0000479,uberon_0000480,uberon_0000481,uberon_0000468,uberon_0002065,uberon_2001073,uberon_0002201,uberon_0001631,uberon_0014903
zdb-gene-050309-84	pik3r4	ensdarg00000060469	uberon_0008823,uberon_0000080,uberon_0002120,uberon_0005057
zdb-gene-030131-7591	rbp4l	ensdarg00000044684	uberon_0000489,uberon_0000019
zdb-gene-980526-485	pou5f3	ensdarg00000044774	uberon_0003052,uberon_2000088,uberon_0003051,uberon_0008823,uberon_0002541,uberon_0002346,uberon_0000935,uberon_0000083,uberon_2000084,uberon_0002328,uberon_0001945,uberon_0001032,uberon_0000463,uberon_0003931,uberon_0003936,uberon_0002518,uberon_0000033,uberon_0004750,uberon_0003062,uberon_0003060,uberon_0002437,uberon_2000597,uberon_0002240,uberon_0005598,uberon_0002028,uberon_0001891,uberon_00…
zdb-gene-980526-481	jak2a	ensdarg00000104808	uberon_0004120
zdb-gene-990415-79	nr5a2	ensdarg00000100940	uberon_0003922,uberon_0003933,uberon_0000017,uberon_0000491,uberon_0000481,uberon_0002107,uberon_0002050,uberon_0005057
zdb-gene-980526-333	sox3	ensdarg00000053569	uberon_0001948,uberon_0003051,uberon_0003714,uberon_0000019,uberon_0002291,uberon_0003338,uberon_0000480,uberon_0000468,uberon_0009955,uberon_0009127,uberon_0001017,uberon_0001016,uberon_0008823
zdb-gene-980526-332	wnt8a	ensdarg00000078507	uberon_0002533,uberon_0006603,uberon_0008823,uberon_0000019,uberon_0007135,uberon_0001891,uberon_0001893,uberon_0012275,uberon_0000926,uberon_0000468,uberon_0002328,uberon_0001890,uberon_0000033,uberon_0007812,uberon_0003062,uberon_0007284,uberon_0002100,uberon_2000106,uberon_0005598
zdb-gene-990415-75	noto	ensdarg00000021201	uberon_0003089,uberon_0006183,uberon_0003058,uberon_0002328,uberon_0001016,uberon_0005325,uberon_0015238,uberon_0010135,uberon_0009621,uberon_0003081,uberon_0010313,uberon_0004739,uberon_0007306,uberon_0002240,uberon_0005256,uberon_0005598,uberon_0006598,uberon_0000480,uberon_0000926,uberon_0000468,uberon_0005723,uberon_0007812,uberon_0003901,uberon_0003922,uberon_2001089,uberon_0001630,uberon_00…
zdb-gene-980526-330	cdx4	ensdarg00000036292	uberon_0004185,uberon_0007298,uberon_0000491,uberon_0000083,uberon_2000106,uberon_0002120,uberon_2000006,uberon_0034969,uberon_0000017,uberon_0000016,uberon_0009622,uberon_0007308,uberon_0001264,uberon_0002107,uberon_2002225,uberon_0002100,uberon_0002240,uberon_0005256,uberon_0005598,uberon_0002028,uberon_0000468,uberon_0007812,uberon_2001200,uberon_0003922,uberon_0003921,uberon_0005330,uberon_00…
zdb-gene-990415-72	fgf8a	ensdarg00000003399	uberon_0003052,uberon_0015241,uberon_0003051,uberon_0003496,uberon_0008823,uberon_0005499,uberon_0003499,uberon_0004291,uberon_0008993,uberon_2007046,uberon_0007635,uberon_0001032,uberon_0001016,uberon_0002514,uberon_0005515,uberon_0005507,uberon_0014907,uberon_0004733,uberon_2000558,uberon_2001357,uberon_0003524,uberon_0003406,uberon_0005281,uberon_0015238,uberon_0003278,uberon_0003069,uberon_00…
zdb-gene-070620-26	kcnk1a	ensdarg00000045067	uberon_0000489,uberon_0000042,uberon_0000948,uberon_0007812,uberon_0002081,uberon_0002407
zdb-gene-070117-2205	dctn1a	ensdarg00000019743	uberon_0000489,uberon_0000019,uberon_0000073,uberon_0000480,uberon_0000468,uberon_0000966,uberon_0000965,uberon_0001787,uberon_0000957,uberon_0001032,uberon_0001016
zdb-gene-070117-2208	mir	not_found	uberon_0001555,uberon_0008823,uberon_0000480,uberon_0000468,uberon_0001782,uberon_0004119,uberon_0010313,uberon_0001016
zdb-gene-070117-2209	mio	not_found	uberon_0000489,uberon_0000019,uberon_0001945
zdb-gene-070117-2141	kap	not_found	uberon_0008823,uberon_0000480,uberon_0000468,uberon_0007812,uberon_0010313,uberon_0001016,uberon_0001017
zdb-gene-070705-185	atcaya	ensdarg00000071678	uberon_0003082,uberon_0000479,uberon_0005177,uberon_0004120,uberon_0001630
zdb-gene-070705-181	cnnm4b	ensdarg00000074309	uberon_0004121
zdb-gene-030131-8312	vps37a	ensdarg00000017119	uberon_0000468
zdb-gene-980526-150	ddx3b	ensdarg00000005774	uberon_0008823,uberon_0000019,uberon_0002407,uberon_0000042,uberon_0000468,uberon_0000033,uberon_0002100
zdb-gene-020108-2	ryr1a	ensdarg00000011422	uberon_0004120
zdb-gene-050227-4	rfx2	ensdarg00000013575	uberon_0001555,uberon_2000001,uberon_0000489,uberon_0000491,uberon_0000480,uberon_0000948,uberon_0002107,uberon_0005057
zdb-gene-050227-1	fbxl22	ensdarg00000096995	uberon_0000489,uberon_0000948
zdb-gene-040927-19	rps4x	ensdarg00000014690	uberon_0001890,uberon_2000006,uberon_0003102,uberon_0002028,uberon_0001891,uberon_0001893,uberon_0000479,uberon_0003069,uberon_0001945,uberon_0008897,uberon_0000966,uberon_0000965,uberon_0000033,uberon_0007812,uberon_0002037,uberon_2000106,uberon_0002100
zdb-gene-040927-11	rbfox1	ensdarg00000014746	uberon_0008823,uberon_0002082,uberon_0000948,uberon_0002081
zdb-gene-110512-1	gfra3	ensdarg00000087704	uberon_0011649,uberon_0004253,uberon_2000715,uberon_0000077,uberon_0003831,uberon_0013765,uberon_2000498,uberon_2000462,uberon_0001577,uberon_2000465,uberon_0005291
zdb-gene-030505-1	foxi1	ensdarg00000104566	uberon_0001708,uberon_0007690,uberon_0003051,uberon_0003714,uberon_0010170,uberon_0001700,uberon_0001701,uberon_0011610,uberon_0002199,uberon_0011615,uberon_2001313,uberon_0005362,uberon_0004906,uberon_0003114,uberon_0001016,uberon_2001232,uberon_2001230,uberon_2001231,uberon_0004362,uberon_0003278,uberon_0003406,uberon_0005410,uberon_0003069,uberon_0003115,uberon_0003338,uberon_0003351,uberon_00…
zdb-gene-050506-106	ier3ip1	ensdarg00000039601	uberon_0004120,uberon_0000468
zdb-gene-050506-101	paf1	ensdarg00000098432	uberon_0001555,uberon_0000489,uberon_0000019,uberon_0000491,uberon_0000480,uberon_0000033,uberon_0002107,uberon_0005057
zdb-gene-030131-9808	pum3	ensdarg00000087779	uberon_0000966,uberon_0000073,uberon_0000033,uberon_0008823,uberon_0000019
zdb-gene-030131-9807	colec12	ensdarg00000061140	uberon_0004573,uberon_0000489,uberon_0000042,uberon_0002407,uberon_0003524,uberon_0003473,uberon_0000948,uberon_0005805,uberon_0014907,uberon_0002100
zdb-gene-030521-5	pdia5	ensdarg00000069242	uberon_0000078,uberon_0010313,uberon_0005291,uberon_0003061
zdb-gene-050904-6	mpi	ensdarg00000030786	uberon_0001708,uberon_0000477,uberon_0000489,uberon_0000019,uberon_0001890,uberon_0000480,uberon_0000491,uberon_0002407,uberon_0000042,uberon_0000468,uberon_0002107,uberon_0007812,uberon_0005057
zdb-gene-001127-3	atp1b1a	ensdarg00000013144	uberon_0000475,uberon_0000489,uberon_0000042,uberon_0000468,uberon_0001003,uberon_0000948,uberon_0002407
zdb-gene-041111-178	mapkap1	ensdarg00000091777	uberon_0003063,uberon_0003068,uberon_0000926,uberon_0004120
zdb-gene-040718-149	meox1	ensdarg00000007891	uberon_0000475,uberon_2001157,uberon_0003714,uberon_2005223,uberon_0000933,uberon_0003831,uberon_0012275,uberon_0015212,uberon_0000077,uberon_0002065,uberon_0003338,uberon_0013765,uberon_2002200,uberon_0005598,uberon_0002028,uberon_0007134,uberon_0000480,uberon_0000468,uberon_0011648,uberon_3000977,uberon_0003901,uberon_0000044,uberon_2001089,uberon_0004253,uberon_2000175,uberon_0005291
zdb-gene-040718-145	cldn15lb	ensdarg00000100844	uberon_0003704,uberon_0000481,uberon_0001283
zdb-gene-040905-4	wdr18	ensdarg00000041113	uberon_2000001,uberon_0003103,uberon_0004119,uberon_0001264,uberon_0013765
zdb-gene-060503-355	bbs10	ensdarg00000069515	uberon_0007298,uberon_0034969,uberon_0000019,uberon_0000083,uberon_0006553,uberon_0002328,uberon_0000489,uberon_0000033,uberon_0005330,uberon_0005598
zdb-gene-060421-1	mpl	ensdarg00000039222	uberon_0004120
zdb-gene-040718-61	ctsl.1	ensdarg00000003902	uberon_0004120
zdb-gene-050208-620	aspm	ensdarg00000103754	uberon_0000489,uberon_0000019,uberon_0000073,uberon_0000966,uberon_0000033
zdb-gene-070618-2	bmpr2b	ensdarg00000020057	uberon_0000489,uberon_0000480,uberon_0000481,uberon_0004536,uberon_2001073,uberon_0000948,uberon_0001631,uberon_2001286
zdb-gene-070618-1	bmpr2a	ensdarg00000011941	uberon_0000489,uberon_0000480,uberon_0000481,uberon_0004536,uberon_2001073,uberon_0000948,uberon_0001631,uberon_2001286
zdb-gene-110127-1	adcyap1r1b	ensdarg00000053724	uberon_0001898
zdb-gene-051101-1	wwtr1	ensdarg00000067719	uberon_2001293,uberon_0000468,uberon_0005057
zdb-gene-030131-6959	rapgef2	ensdarg00000005482	uberon_0005325,uberon_0004739,uberon_0000481
zdb-gene-030722-1	msgn1	ensdarg00000070546	uberon_0002533,uberon_0012275,uberon_0003059,uberon_0005291,uberon_0007812,uberon_0005598
zdb-gene-030722-3	slit1a	ensdarg00000044954	uberon_0003931,uberon_0002616,uberon_0000480,uberon_0003936
zdb-gene-030722-2	mapk1	ensdarg00000027552	uberon_0000479,uberon_0001074,uberon_0000468,uberon_0002328
zdb-gene-030707-3	anxa6	ensdarg00000013335	uberon_0002100
zdb-gene-030707-1	anxa4	ensdarg00000036456	uberon_0004120
zdb-gene-070321-1	osr1	ensdarg00000014091	uberon_0007690,uberon_0000089,uberon_0007298,uberon_0002407,uberon_0000083,uberon_2001286,uberon_0006595,uberon_0005325,uberon_0034969,uberon_0002064,uberon_0000151,uberon_0003351,uberon_2005039,uberon_0004739,uberon_0010314,uberon_0003064,uberon_0002120,uberon_0000480,uberon_0000926,uberon_0000925,uberon_0006553,uberon_0009881,uberon_0005330,uberon_0000042,uberon_0003102
zdb-gene-030131-3205	ubiad1	ensdarg00000013009	uberon_0004573,uberon_0004852,uberon_0002616,uberon_2005025,uberon_0000480,uberon_0004141,uberon_0002065,uberon_0003473,uberon_0002200,uberon_0000948,uberon_0005805,uberon_0008998,uberon_0014907,uberon_0002165,uberon_0000489,uberon_0002201
zdb-gene-040622-2	rpl36	ensdarg00000100588	uberon_0001555,uberon_0000489,uberon_0000019,uberon_0000479,uberon_0000491,uberon_0000480,uberon_2000084,uberon_0005057,uberon_0000468,uberon_0000033,uberon_0002107,uberon_0001017,uberon_0001021,uberon_0001016,uberon_0002100
zdb-gene-030131-3207	taf2	ensdarg00000102307	uberon_0001555,uberon_0000489,uberon_0000042,uberon_0002407,uberon_0000491,uberon_0000480,uberon_2000084,uberon_0000948,uberon_0000033,uberon_0000019,uberon_0002107,uberon_0002100,uberon_0005057
zdb-gene-040622-5	rps29	ensdarg00000041232	uberon_0003052,uberon_0001555,uberon_0002407,uberon_0000491,uberon_0000479,uberon_2000084,uberon_0002328,uberon_0000033,uberon_0014907,uberon_2000106,uberon_0001016,uberon_0001017,uberon_0000078,uberon_0004573,uberon_2000006,uberon_0000019,uberon_0003069,uberon_0002028,uberon_0003524,uberon_0005805,uberon_0002107,uberon_0010313,uberon_0002100,uberon_0000489,uberon_0001890,uberon_0000480,uberon_00…
zdb-gene-060526-97	lrsam1	ensdarg00000060683	uberon_0005598,uberon_0000489,uberon_0000468,uberon_0000019,uberon_0007812,uberon_0010313,uberon_0012275
zdb-gene-040426-2951	crkl	ensdarg00000028699	uberon_0004120
zdb-gene-050616-6	cx39.4	ensdarg00000070357	uberon_2001463,uberon_0000475,uberon_0010313
zdb-gene-050616-5	cx36.7	ensdarg00000017927	uberon_0000489,uberon_0000042,uberon_0002349,uberon_0001630,uberon_0000468,uberon_0001133,uberon_0000948,uberon_0002407,uberon_0002082,uberon_0002081
zdb-gene-030131-4426	nckap1	ensdarg00000060853	uberon_0010313
zdb-gene-021213-1	sdad1	ensdarg00000105117	uberon_0001708,uberon_0001555,uberon_0000477,uberon_0002407,uberon_0000042,uberon_0000491,uberon_0000480,uberon_2000084,uberon_0000948,uberon_0000033,uberon_0000019,uberon_0002107,uberon_0005057,uberon_0000489
zdb-gene-040426-1608	ambp	ensdarg00000004296	uberon_0000489,uberon_0000019
zdb-gene-040426-1600	mlh1	ensdarg00000025948	uberon_0000489,uberon_0000473,uberon_0015212,uberon_0005177,uberon_0003100,uberon_0003101
zdb-gene-070117-740	bgm	not_found	uberon_0000073,uberon_0000966,uberon_0004119,uberon_0006860,uberon_0010313
zdb-gene-990714-4	gsk3b	ensdarg00000017803	uberon_0000946,uberon_0002407,uberon_0000042,uberon_2005025,uberon_0000948,uberon_0003102,uberon_0000151,uberon_0014907,uberon_0000489
zdb-gene-031002-48	tln1	ensdarg00000100729	uberon_0000475,uberon_0000477,uberon_0004573,uberon_0008823,uberon_0005412,uberon_0000480,uberon_0000481,uberon_0005886,uberon_0002065,uberon_0003524,uberon_0011944,uberon_0000948,uberon_0005805,uberon_0004119,uberon_0010313,uberon_0014907,uberon_0014764,uberon_0003473
zdb-gene-050116-1	foxo3a	ensdarg00000023058	uberon_0010314,uberon_0000033,uberon_0008823
zdb-gene-050116-2	prkar1aa	ensdarg00000076128	uberon_0002028
zdb-gene-001228-2	s1pr1	ensdarg00000042690	uberon_0000489,uberon_0000042,uberon_0007135,uberon_2005025,uberon_0000480,uberon_0002407,uberon_0005291,uberon_0002028,uberon_0011944,uberon_0000948,uberon_0003063,uberon_0014907,uberon_2001286
zdb-gene-001228-1	eomesa	ensdarg00000006640	uberon_0003097,uberon_0003102,uberon_2000106,uberon_2000084
zdb-gene-030124-1	nfe2	ensdarg00000020606	uberon_0011150,uberon_0000475,uberon_2000676,uberon_0000463,uberon_2000530,uberon_0000485,uberon_0002539,uberon_0006860,uberon_0003832,uberon_0034969,uberon_0005911,uberon_2002215,uberon_0001976
zdb-gene-081218-1	pacs2	ensdarg00000078185	uberon_0002120,uberon_0000468,uberon_0008823
zdb-gene-070912-274	col8a1a	ensdarg00000077403	uberon_0000477,uberon_0002412,uberon_0008823,uberon_0000479,uberon_0001075,uberon_0000480,uberon_0008911,uberon_0002328,uberon_0000033,uberon_0001130,uberon_0010313,uberon_2000106,uberon_0001016
zdb-gene-030131-1835	smarcd1	ensdarg00000019004	uberon_0002240,uberon_0005598,uberon_0000019,uberon_0012275,uberon_0000468,uberon_0000948,uberon_0000033,uberon_0008823,uberon_0010313,uberon_0002100
zdb-gene-110411-248	gckr	ensdarg00000086620	uberon_0000061
zdb-gene-030131-6435	ric8b	ensdarg00000005972	uberon_0001708,uberon_0000477,uberon_0000489,uberon_0000019,uberon_0000480,uberon_0005886,uberon_0000033,uberon_0004119,uberon_0002100
zdb-gene-030821-2	esrrga	ensdarg00000004861	uberon_0000477,uberon_0003051,uberon_0000489,uberon_0000019,uberon_0001890,uberon_0002280,uberon_0000463,uberon_0000480,uberon_0000468,uberon_0002028,uberon_0003278,uberon_0003102,uberon_0004119,uberon_4000164
zdb-gene-980526-90	ascl1a	ensdarg00000038386	uberon_0001898,uberon_0002410,uberon_0002005,uberon_0008823,uberon_0001727,uberon_0000480,uberon_0006860,uberon_0001277,uberon_0000007,uberon_0005911,uberon_0001016
zdb-gene-081210-7	elk	not_found	uberon_0002352,uberon_0005291,uberon_0005181,uberon_0001630
zdb-gene-030131-333	wdr82	ensdarg00000014083	uberon_0001555,uberon_0000477,uberon_0000042,uberon_0000489,uberon_0000019,uberon_0011606,uberon_0004362,uberon_0000480,uberon_0005886,uberon_0003457,uberon_0000033,uberon_0004119,uberon_0013765,uberon_0010313,uberon_0008911,uberon_0003066,uberon_0002407
zdb-gene-060503-508	cfap53	ensdarg00000100892	uberon_0000463,uberon_0000042,uberon_0002280,uberon_0008823,uberon_0002407
zdb-gene-061103-493	csk	ensdarg00000067996	uberon_0000468
zdb-gene-060607-11	epas1b	ensdarg00000057671	uberon_0008823,uberon_0000017,uberon_0000491,uberon_0000481,uberon_0000033,uberon_0002107,uberon_0010314,uberon_0005057
zdb-gene-051120-90	ppox	ensdarg00000102167	uberon_0002407,uberon_0000042,uberon_0000480,uberon_0000468,uberon_2000084,uberon_0010204
zdb-gene-030805-5	tbx1	ensdarg00000031891	uberon_0001708,uberon_0000475,uberon_0000477,uberon_0004906,uberon_0003714,uberon_0001701,uberon_0001891,uberon_0003831,uberon_0001135,uberon_2000225,uberon_0001032,uberon_0001016,uberon_0002407,uberon_0000078,uberon_2000411,uberon_2000384,uberon_0000054,uberon_2000468,uberon_0004363,uberon_0003406,uberon_0004152,uberon_2000498,uberon_0003338,uberon_0003351,uberon_0004117,uberon_0004752,uberon_00…
zdb-gene-030805-2	pdgfrb	not_found	uberon_0003524,uberon_0014907,uberon_0003513,uberon_0000481
zdb-gene-060929-244	rbms3	ensdarg00000044574	uberon_0003932,uberon_0000489,uberon_0000948,uberon_0000033,uberon_0010313,uberon_0011004
zdb-gene-030131-6896	larp7	ensdarg00000017315	uberon_0005181,uberon_0008823,uberon_0002081
zdb-gene-030219-119	rps6ka3a	ensdarg00000035556	uberon_0005911,uberon_0001555,uberon_0001902,uberon_0000480
zdb-gene-050320-63	znf45l	ensdarg00000105056	uberon_0007812,uberon_0000468
zdb-gene-060503-291	wdr62	ensdarg00000060312	uberon_0000966,uberon_0000073
zdb-gene-030131-2513	rnaset2	ensdarg00000036282	uberon_0003544,uberon_2000098,uberon_0003053,uberon_0002616,uberon_0000480,uberon_0005281,uberon_0001359
zdb-gene-060612-1	crb2a	ensdarg00000060106	uberon_0001772,uberon_0008823,uberon_0001777,uberon_0002616,uberon_0001795,uberon_0001791,uberon_0005281,uberon_0000966,uberon_0001782,uberon_0001016,uberon_0000480,uberon_0001789,uberon_0001790,uberon_0001032,uberon_0002422,uberon_0003902,uberon_0000948
zdb-gene-081016-2	appl2	ensdarg00000078139	uberon_0001049,uberon_0003050,uberon_0000468,uberon_0007812,uberon_2000106
zdb-gene-081016-1	appl1	ensdarg00000060734	uberon_0002264,uberon_0002120,uberon_0001890,uberon_0001893,uberon_0000468,uberon_2000106
zdb-gene-030318-1	cxcl12a	ensdarg00000037116	uberon_0000467,uberon_0000477,uberon_0007269,uberon_0012275,uberon_0003898,uberon_0003895,uberon_0000480,uberon_0005177,uberon_0003082,uberon_2001157,uberon_0010313,uberon_0001630,uberon_0008904,uberon_0005598
zdb-gene-000626-1	tnnt2a	ensdarg00000020610	uberon_0002407,uberon_0006183,uberon_0000491,uberon_0011610,uberon_0006856,uberon_2001286,uberon_0014907,uberon_0008823,uberon_0000078,uberon_0005325,uberon_0007306,uberon_0002082,uberon_0003087,uberon_0000480,uberon_0003406,uberon_0005281,uberon_0002065,uberon_0011944,uberon_0002200,uberon_0002201,uberon_0005805,uberon_0000178,uberon_0006857,uberon_0008911,uberon_0002165,uberon_0001633,uberon_00…
zdb-gene-041210-245	nup107	ensdarg00000016010	uberon_0004185,uberon_0005325,uberon_0000019,uberon_0001042,uberon_0000481,uberon_0000160,uberon_0006860,uberon_0013765
zdb-gene-041210-244	pax4	ensdarg00000021336	uberon_0004119
zdb-gene-001207-7	epha4a	ensdarg00000054454	uberon_0002633,uberon_0000479,uberon_0002682,uberon_0000480,uberon_0004121,uberon_0007635,uberon_0010314
zdb-gene-001207-3	arnt2	ensdarg00000103697	uberon_0001281,uberon_0000019,uberon_0000480,uberon_0000481,uberon_0000468,uberon_0005281,uberon_0000033,uberon_0006860,uberon_0010313,uberon_0005181,uberon_0002082,uberon_0013757
zdb-gene-001207-1	supt5h	ensdarg00000042724	uberon_0005598,uberon_0000477,uberon_0001016,uberon_0001846,uberon_0000042,uberon_0002407,uberon_0000073,uberon_0000480,uberon_0000468,uberon_0000966,uberon_0000948,uberon_0000019,uberon_0007812,uberon_0004141,uberon_0010313,uberon_0001032,uberon_2000106,uberon_0003072,uberon_0008823
zdb-gene-030102-1	ttc27	ensdarg00000007918	uberon_0002407,uberon_0000042,uberon_0000948,uberon_0000033,uberon_0000019,uberon_0000489
zdb-gene-030102-2	zcchc7	ensdarg00000055443	uberon_0001555,uberon_0002407,uberon_0000042,uberon_0000491,uberon_0000480,uberon_0008896,uberon_0000948,uberon_0000033,uberon_0000019,uberon_0002107,uberon_0000489,uberon_0005057
zdb-gene-030616-413	ttn.1	ensdarg00000000563	uberon_0000489,uberon_0000468,uberon_0000948
zdb-gene-060208-3	ccdc28b	ensdarg00000011222	uberon_0000467,uberon_0002120,uberon_0012275,uberon_0006984,uberon_0002616,uberon_0000019,uberon_0011610,uberon_0000480,uberon_0000468,uberon_0002328,uberon_0007812,uberon_0015178,uberon_0002422,uberon_0010323,uberon_0013765,uberon_0010313,uberon_0001434,uberon_0005598
zdb-gene-041213-1	unc5b	ensdarg00000033327	uberon_2005025,uberon_0000481,uberon_2005034,uberon_0014907,uberon_2000106
zdb-gene-031007-1	rpl13	ensdarg00000099380	uberon_0001555,uberon_0003052,uberon_0002407,uberon_0000491,uberon_0000479,uberon_2000084,uberon_2000106,uberon_0001016,uberon_0001017,uberon_0000019,uberon_0002616,uberon_0000033,uberon_0002107,uberon_0002100,uberon_0000489,uberon_0000480,uberon_0000468,uberon_0001021,uberon_0000042,uberon_0006800,uberon_0002422,uberon_0005057
zdb-gene-031007-6	dmxl2	ensdarg00000091293	uberon_0003052,uberon_0002407,uberon_0000042,uberon_0006800,uberon_0007812,uberon_0010313
zdb-gene-031007-5	akt2	ensdarg00000011219	uberon_0000468,uberon_0000033,uberon_0010314
zdb-gene-980526-312	msx1a	ensdarg00000007641	uberon_0003932,uberon_0000489,uberon_0000019,uberon_0003406,uberon_0013765,uberon_2001516,uberon_0000033,uberon_0004119,uberon_0007812,uberon_0010313
zdb-gene-070111-1	cdt1	ensdarg00000051854	uberon_0000475,uberon_0000089
zdb-gene-060824-6	wnt2bb	ensdarg00000032234	uberon_0002110,uberon_0000491,uberon_0003513,uberon_2005170,uberon_0000481,uberon_0006860,uberon_0003524,uberon_0002107,uberon_0014907,uberon_0005057
zdb-gene-060824-1	arrb1	ensdarg00000043241	uberon_0008823,uberon_0000468,uberon_0000948,uberon_0003102,uberon_0007812,uberon_4000164
zdb-gene-121214-346	nlrc3l	ensdarg00000099936	uberon_0008823,uberon_0000468,uberon_0004120
zdb-gene-050420-109	sipa1l3	ensdarg00000061699	uberon_0000965,uberon_0000479,uberon_0000489,uberon_0000019
zdb-gene-121128-4	kcnh1b	ensdarg00000023236	uberon_0000019,uberon_0004733,uberon_0000468,uberon_0005515,uberon_0005507,uberon_0015178,uberon_0000948,uberon_0006984,uberon_0007812,uberon_2000106,uberon_0008823
zdb-gene-050816-1	tdp2b	ensdarg00000035954	uberon_2000001,uberon_0000019,uberon_0002541,uberon_0002407,uberon_0000489,uberon_0000042,uberon_0000468,uberon_0000948,uberon_0000033,uberon_0003062,uberon_2000058
zdb-gene-040426-1016	mtmr8	ensdarg00000008592	uberon_2005295,uberon_0005805,uberon_0003496,uberon_0000489,uberon_0005598,uberon_0004573,uberon_0012275,uberon_2005025,uberon_0000480,uberon_0000481,uberon_0010314,uberon_0014907,uberon_0002065,uberon_2001286,uberon_0003473,uberon_0011362,uberon_0000033,uberon_0003102,uberon_0002100,uberon_0011944,uberon_4000164
zdb-gene-040426-1011	qars	ensdarg00000010316	uberon_0001555,uberon_0000042,uberon_0000019,uberon_0002407,uberon_0000491,uberon_0000480,uberon_0000948,uberon_0000033,uberon_0002107,uberon_0008823,uberon_0005057
zdb-gene-040426-1013	taf8	ensdarg00000026806	uberon_0001555,uberon_0002407,uberon_0000019,uberon_0000491,uberon_0000480,uberon_0000042,uberon_0000489,uberon_0000033,uberon_0002107,uberon_0005057
zdb-gene-030131-6334	brf1a	ensdarg00000017835	uberon_0003061,uberon_0005291,uberon_0004120
zdb-gene-080107-2	lifrb	ensdarg00000039863	uberon_0001645,uberon_0002028,uberon_0000479,uberon_0001647,uberon_0015212,uberon_0001759,uberon_0000480
zdb-gene-080107-1	ttll6	ensdarg00000054023	uberon_0000477,uberon_0002120,uberon_0000480,uberon_0000948,uberon_0000033,uberon_0007812,uberon_0001846
zdb-gene-061103-265	sept15	ensdarg00000102889	uberon_0002120,uberon_0001286,uberon_0005330,uberon_0002291,uberon_0000083,uberon_0000926,uberon_2000084,uberon_0004141,uberon_0003081,uberon_0005310,uberon_0000948,uberon_0007812,uberon_0006553,uberon_0001948,uberon_0008823
zdb-gene-050513-5	sema3c	ensdarg00000034300	uberon_0010313,uberon_0004119
zdb-gene-090304-1	ptprjb.1	ensdarg00000091539	uberon_0003473,uberon_0004573,uberon_0005805,uberon_0000481
zdb-gene-120123-6	bka	not_found	uberon_0000467,uberon_0000477,uberon_0000489,uberon_0004120,uberon_2001406,uberon_0000480,uberon_0002397,uberon_0011085,uberon_0004119,uberon_0008911,uberon_4000167,uberon_0002090,uberon_0001434
zdb-gene-990415-198	tdgf1	ensdarg00000035095	uberon_0001555,uberon_0010170,uberon_0003050,uberon_0002342,uberon_0008823,uberon_0002541,uberon_0002346,uberon_0006603,uberon_0009124,uberon_0009125,uberon_0001032,uberon_2000106,uberon_0001016,uberon_0007098,uberon_2000004,uberon_0004733,uberon_0003098,uberon_2001257,uberon_0007135,uberon_0005511,uberon_0000033,uberon_0003063,uberon_0003062,uberon_0010312,uberon_0002100,uberon_0001898,uberon_00…
zdb-gene-980526-170	cdh11	ensdarg00000021442	uberon_0003051,uberon_0002309,uberon_0014649,uberon_0000957,uberon_0000463,uberon_0000019,uberon_0000054,uberon_0001792,uberon_0001791,uberon_0005515,uberon_0004733,uberon_2000318,uberon_0000489,uberon_0002028,uberon_0002280,uberon_0000480,uberon_0000468,uberon_0000966,uberon_0000965,uberon_0007812,uberon_0000941,uberon_0001846,uberon_0001945,uberon_0005507,uberon_0001785,uberon_0003098
zdb-gene-980526-176	ccnd1	ensdarg00000101637	uberon_0000489,uberon_0000019,uberon_0001795,uberon_0000480,uberon_0000033,uberon_0000957
zdb-gene-980526-178	fgf3	ensdarg00000101540	uberon_0003051,uberon_0008823,uberon_0011610,uberon_0004537,uberon_0009124,uberon_2000558,uberon_0002196,uberon_0001853,uberon_0002616,uberon_0003406,uberon_0000033,uberon_0004119,uberon_0013765,uberon_0002432,uberon_0010313,uberon_0008911,uberon_0002513,uberon_0000007,uberon_0011607,uberon_0000480,uberon_0005886,uberon_0008896,uberon_2001516,uberon_0001846,uberon_0003457,uberon_0004740
zdb-gene-040912-168	etfdh	ensdarg00000038834	uberon_0004121,uberon_0000083,uberon_0000481,uberon_0000033,uberon_0007812,uberon_0003060,uberon_0010314
zdb-gene-091117-14	duox	ensdarg00000062632	uberon_0002050
zdb-gene-030131-9864	mybbp1a	ensdarg00000078214	uberon_0001555,uberon_0002100,uberon_0002407,uberon_0000019,uberon_0002028,uberon_0000491,uberon_0000480,uberon_0000042,uberon_2000084,uberon_0000948,uberon_0001016,uberon_0000033,uberon_0002107,uberon_0001017,uberon_0008823,uberon_0002422,uberon_0005057
zdb-gene-060301-1	ccdc78	ensdarg00000030095	uberon_0007812,uberon_0004120,uberon_0000468
zdb-gene-080707-1	slc12a5b	ensdarg00000078187	uberon_0007812,uberon_0000477,uberon_0000480,uberon_2000940
zdb-gene-041007-4	nop10	ensdarg00000104227	uberon_0003052,uberon_0001555,uberon_0002407,uberon_0000019,uberon_0000491,uberon_0000480,uberon_0000042,uberon_0000468,uberon_0006860,uberon_0006800,uberon_0000948,uberon_0000033,uberon_0002107,uberon_0005057
zdb-gene-041007-1	mybl2b	ensdarg00000032264	uberon_0008823,uberon_0000480,uberon_0000468,uberon_0000033,uberon_0010314,uberon_0001016,uberon_0001017
zdb-gene-041007-3	twistnb	ensdarg00000024416	uberon_0001555,uberon_0002407,uberon_0000935,uberon_0000479,uberon_2000084,uberon_2000106,uberon_0001016,uberon_0001017,uberon_0003931,uberon_0000019,uberon_0003936,uberon_0002616,uberon_0000033,uberon_0004119,uberon_0008823,uberon_0002437,uberon_2000597,uberon_0002240,uberon_0000480,uberon_0000468,uberon_0000948,uberon_0000941,uberon_0000042,uberon_0003439,uberon_0001785,uberon_0002100
zdb-gene-041001-143	myct1a	ensdarg00000056125	uberon_0004120
zdb-gene-030131-5541	psmd7	ensdarg00000102417	uberon_0005598,uberon_0012275,uberon_0000042,uberon_0002407,uberon_0010314,uberon_0000480,uberon_0000468,uberon_0002328,uberon_0000033,uberon_0007812,uberon_0002100,uberon_2000106,uberon_0001016,uberon_0001017
zdb-gene-041111-255	piezo1	ensdarg00000076870	uberon_0000033,uberon_2001069,uberon_0000468,uberon_0002199,uberon_0003102,uberon_0004120,uberon_0010314,uberon_4000164
zdb-gene-021115-2	trpm7	ensdarg00000036232	uberon_0001231,uberon_0011618,uberon_2000240,uberon_0001095,uberon_0006068,uberon_0011611,uberon_0000083,uberon_0003599,uberon_2001396,uberon_0001130,uberon_0004866,uberon_0004530,uberon_0011634,uberon_0001075,uberon_2000657,uberon_0011677,uberon_0001032,uberon_0006065,uberon_2001237,uberon_0000019,uberon_2001190,uberon_0013703,uberon_2000692,uberon_0003106,uberon_0000080,uberon_0002397,uberon_20…
zdb-gene-021115-1	slc11a2	ensdarg00000024295	uberon_0000178,uberon_0004120
zdb-gene-021115-7	plk1	ensdarg00000058471	uberon_0002240,uberon_0002533,uberon_0000477,uberon_0008823,uberon_0000019,uberon_2000040,uberon_0001703,uberon_0000480,uberon_0000042,uberon_0000468,uberon_0002199,uberon_0008895,uberon_0000948,uberon_0000033,uberon_0002407,uberon_0010313,uberon_0002100,uberon_0001016,uberon_0001017
zdb-gene-060503-372	pax1b	ensdarg00000073814	uberon_0000477,uberon_0002531,uberon_0000480,uberon_0000468,uberon_0008895,uberon_0004120,uberon_0007812,uberon_0005419,uberon_0010313
zdb-gene-021115-9	klf6a	ensdarg00000029072	uberon_0001708,uberon_0001555,uberon_0000477,uberon_0001213,uberon_0000491,uberon_0000479,uberon_2000084,uberon_0002407,uberon_0000019,uberon_0000017,uberon_0000033,uberon_0002107,uberon_0000489,uberon_0000480,uberon_0000468,uberon_0004185,uberon_0000042,uberon_0000160,uberon_0005057
zdb-gene-021115-8	kars	ensdarg00000103799	uberon_0001555,uberon_0000948,uberon_0002407,uberon_0000019,uberon_0000491,uberon_0000480,uberon_0000042,uberon_0000489,uberon_0000033,uberon_0002107,uberon_0005057,uberon_0002100
zdb-gene-050720-2	dpysl3	ensdarg00000002587	uberon_0010313
zdb-gene-050208-355	si:ch211-212d10.1	ensdarg00000014623	uberon_0005281,uberon_0000480,uberon_0002280,uberon_0000463
zdb-gene-030131-8733	vmp1	ensdarg00000012450	uberon_0002107,uberon_0000491,uberon_0005057
zdb-gene-041010-92	stk25a	ensdarg00000002210	uberon_0002407,uberon_0000042,uberon_0000480,uberon_0002200,uberon_0007812,uberon_2000106
zdb-gene-050208-359	slx4	ensdarg00000093798	uberon_0004185,uberon_0000489,uberon_0003704,uberon_0000491,uberon_0000481,uberon_0000160,uberon_0002107,uberon_0005057
zdb-gene-040618-2	psmb1	ensdarg00000009640	uberon_0001555,uberon_0000489,uberon_0000042,uberon_0000491,uberon_0000480,uberon_0000948,uberon_0000033,uberon_0000019,uberon_0002107,uberon_0005057,uberon_0002407
zdb-gene-040618-3	rhoua	ensdarg00000019709	uberon_0002087,uberon_0000948,uberon_0000481,uberon_0000489
zdb-gene-050327-8	parla	ensdarg00000039310	uberon_0004121
zdb-gene-000406-8	mespaa	ensdarg00000017078	uberon_0000468
zdb-gene-030131-6933	tns1b	ensdarg00000020845	uberon_0000481,uberon_0002133
zdb-gene-000406-6	copz1	ensdarg00000017844	uberon_0001555,uberon_0000489,uberon_0000019,uberon_0000491,uberon_0000480,uberon_0001782,uberon_0000965,uberon_0000033,uberon_0002107,uberon_0001032,uberon_0005057
zdb-gene-091204-217	plcxd2	ensdarg00000058200	uberon_0005281,uberon_0000480,uberon_0002280,uberon_0000463
zdb-gene-120510-3	vegfba	ensdarg00000090997	uberon_0008823,uberon_0002616,uberon_0005492,uberon_0003513,uberon_0000468,uberon_0003524,uberon_0002203,uberon_0000480,uberon_0008998,uberon_0014907,uberon_0011362
zdb-gene-030219-38	copb1	ensdarg00000056557	uberon_0012275,uberon_0005598,uberon_0000468,uberon_0002328
zdb-gene-050913-84	dnm2a	ensdarg00000069937	uberon_0014907,uberon_0012275,uberon_0000019,uberon_0003524,uberon_0002349,uberon_0003513,uberon_0000042,uberon_0000468,uberon_0006603,uberon_2000084,uberon_0001133,uberon_0000948,uberon_0007812,uberon_0002407,uberon_0002328,uberon_0001630,uberon_0000489,uberon_0005598
zdb-gene-050913-85	pggt1b	ensdarg00000103464	uberon_0000480,uberon_0000479,uberon_0003011,uberon_0007635,uberon_0001630,uberon_0001891
zdb-gene-051113-268	sox14	ensdarg00000070929	uberon_0001016
zdb-gene-031118-76	aco1	ensdarg00000026376	uberon_2000106
zdb-gene-141212-221	csf3b	ensdarg00000098752	uberon_0004120
zdb-gene-041024-9	prrc1	ensdarg00000044304	uberon_0012275,uberon_0000468,uberon_0005598
zdb-gene-030131-3264	fermt1	ensdarg00000052652	uberon_0002025,uberon_0006914,uberon_0003102,uberon_4000162,uberon_0010371
zdb-gene-060526-71	pappab	ensdarg00000059858	uberon_0000468
zdb-gene-030131-6349	nolc1	ensdarg00000024561	uberon_0001555,uberon_0003052,uberon_0000477,uberon_0003051,uberon_0002407,uberon_0000491,uberon_0011610,uberon_0008823,uberon_0000019,uberon_0000073,uberon_0003406,uberon_0003112,uberon_0000033,uberon_0002107,uberon_0004752,uberon_0002539,uberon_0011607,uberon_0000480,uberon_0000966,uberon_0000948,uberon_0000042,uberon_0006800,uberon_0003107,uberon_0005057,uberon_0003071,uberon_0011242,uberon_20…
zdb-gene-040912-23	taf6	ensdarg00000102998	uberon_0000468
zdb-gene-060312-26	lgsn	ensdarg00000007715	uberon_0000489,uberon_0000019,uberon_0000073,uberon_0000479,uberon_0000966,uberon_0000965
zdb-gene-040426-2281	leg1.2	ensdarg00000095751	uberon_0002107,uberon_0000491,uberon_0005057
zdb-gene-040426-2286	rad51	ensdarg00000041411	uberon_0000480
zdb-gene-060526-345	piwil2	ensdarg00000062601	uberon_0007812,uberon_2001069,uberon_0000468
zdb-gene-060526-348	upk3b	ensdarg00000092872	uberon_0002407,uberon_0000019,uberon_0000042,uberon_0000033,uberon_0003102,uberon_4000164,uberon_0000489
zdb-gene-090806-3	msc	ensdarg00000045353	uberon_0002376,uberon_0000479,uberon_0010314
zdb-gene-080220-52	shrprbck1r	ensdarg00000059871	uberon_0000475,uberon_0000477,uberon_0001846,uberon_0002539,uberon_0000480,uberon_0003278,uberon_0004119
zdb-gene-080220-57	ca5a	ensdarg00000101778	uberon_0000475,uberon_0002407,uberon_0000042,uberon_2000084,uberon_0001003,uberon_2000040,uberon_0000468
zdb-gene-040426-1954	katnb1	ensdarg00000005456	uberon_0001891,uberon_0008823
zdb-gene-040426-1957	glrx5	ensdarg00000043665	uberon_0000178,uberon_0000468,uberon_0004120
zdb-gene-040426-1958	sar1b	ensdarg00000103403	uberon_0001708,uberon_0016554,uberon_0004120,uberon_0002616,uberon_0000491,uberon_0011610,uberon_0000480,uberon_0000468,uberon_0003107,uberon_0000151,uberon_0003102,uberon_0001264,uberon_0002107,uberon_0019258,uberon_0005057
zdb-gene-030421-3	plcg1	ensdarg00000038442	uberon_0002407,uberon_0004537,uberon_0000078,uberon_0005805,uberon_0004573,uberon_0000019,uberon_0002065,uberon_0003524,uberon_0000033,uberon_0010313,uberon_0002100,uberon_0000489,uberon_0000480,uberon_0002457,uberon_0000468,uberon_0000948,uberon_0002082,uberon_0000042,uberon_0003473
zdb-gene-030131-5306	clp1	ensdarg00000063663	uberon_0008823,uberon_0000019,uberon_0002028,uberon_0001891,uberon_0001894,uberon_0000468,uberon_0000033,uberon_0007812,uberon_0010313
zdb-gene-030131-5304	hlx1	ensdarg00000009134	uberon_0003481,uberon_0002407,uberon_0000042,uberon_0003513,uberon_2000084,uberon_0007679
zdb-gene-050523-1	gli2b	ensdarg00000020884	uberon_0003306,uberon_0003714,uberon_0002633,uberon_0002616,uberon_0002682,uberon_0000480,uberon_0003011,uberon_0002422,uberon_0005500,uberon_0010313,uberon_0007635,uberon_0002196,uberon_0008823
zdb-gene-050523-2	lats1	ensdarg00000003751	uberon_0006984
zdb-gene-040426-2755	elovl1b	ensdarg00000103735	uberon_0006860,uberon_0002120,uberon_0004119
zdb-gene-090312-103	dok7	ensdarg00000060236	uberon_0004120,uberon_0000479,uberon_0005177,uberon_0003082,uberon_0007812,uberon_0001630
zdb-gene-030131-9102	col1a1a	ensdarg00000012405	uberon_0000467,uberon_2000089,uberon_2001069,uberon_0004120,uberon_0004119,uberon_0000480,uberon_0000468,uberon_0006860,uberon_0002412,uberon_2000040,uberon_0001434,uberon_0000151,uberon_0002514,uberon_0008911,uberon_4000172
zdb-gene-070424-1	kitlga	ensdarg00000070917	uberon_0010313,uberon_0000468
zdb-gene-070424-7	ca15a	ensdarg00000015654	uberon_0001782
zdb-gene-040426-1486	rabgef1	ensdarg00000014430	uberon_0005325,uberon_0004739,uberon_0000481
zdb-gene-070501-8	col6a3	ensdarg00000077139	uberon_0002100,uberon_0004120
zdb-gene-070501-6	col6a1	ensdarg00000074908	uberon_0002407,uberon_0000042,uberon_0014892,uberon_0000479,uberon_0000468,uberon_0007812,uberon_0002100
zdb-gene-070501-7	col6a2	ensdarg00000061436	uberon_0000489,uberon_0000019,uberon_0000468,uberon_2000610,uberon_0004120,uberon_0002100
zdb-gene-070501-5	tcap	ensdarg00000007344	uberon_0002063,uberon_0000042,uberon_0002407,uberon_0000479,uberon_0000468,uberon_2000610,uberon_0000948,uberon_0003082,uberon_0007812,uberon_0001630,uberon_0000489
zdb-gene-070501-1	dysf	ensdarg00000007370	uberon_0000489,uberon_0000479,uberon_0000948,uberon_0001630,uberon_0002100
zdb-gene-120817-1	shroom3	ensdarg00000102180	uberon_2005227,uberon_0000480
zdb-gene-030131-6459	cap1	ensdarg00000016350	uberon_0000061
zdb-gene-030131-6458	musk	ensdarg00000098764	uberon_0012275,uberon_0000468,uberon_0002328,uberon_0010313,uberon_0005598
zdb-gene-030131-6456	phf21ab	ensdarg00000021378	uberon_0000477,uberon_0000480,uberon_0004363,uberon_0004119,uberon_0001982,uberon_0000481,uberon_0000468,uberon_0003278,uberon_0005291,uberon_0000033,uberon_0003103,uberon_0004752,uberon_0003107
zdb-gene-081120-6	sox6	ensdarg00000015536	uberon_0000477,uberon_0001130,uberon_0000480,uberon_0000468,uberon_0001945,uberon_0004120,uberon_0010314
zdb-gene-060531-91	npr3	ensdarg00000035253	uberon_0000948,uberon_0000489
zdb-gene-090828-4	synpo2la	ensdarg00000077293	uberon_0002407,uberon_0000042,uberon_0000468,uberon_0000948,uberon_0000489
zdb-gene-090828-5	synpo2lb	ensdarg00000078696	uberon_0000489,uberon_0000042,uberon_0003082,uberon_0000468,uberon_0004141,uberon_2000610,uberon_0000948,uberon_0007812,uberon_0001630,uberon_0002407
zdb-gene-010522-1	cp	ensdarg00000010312	uberon_0005281,uberon_0002280,uberon_0000480,uberon_0000463
zdb-gene-130911-1	cyp11a2	ensdarg00000092696	uberon_0002407,uberon_0000042,uberon_2000084,uberon_0000468,uberon_0000033,uberon_0004119,uberon_0006860,uberon_0010314
zdb-gene-030131-179	ist1	ensdarg00000051888	uberon_0010313,uberon_0000468
zdb-gene-991026-3	tyr	ensdarg00000039077	uberon_0000489,uberon_0000019,uberon_0000480,uberon_0000468,uberon_2001463,uberon_0001782,uberon_4000163,uberon_0010313
zdb-gene-001212-1	atp1a1a.2	ensdarg00000002791	uberon_0003052,uberon_0001555,uberon_0000477,uberon_0003051,uberon_0008823,uberon_0002291,uberon_0004291,uberon_2000084,uberon_0001032,uberon_0001016,uberon_0002289,uberon_0000019,uberon_0002616,uberon_0005281,uberon_0006284,uberon_0000033,uberon_0004119,uberon_0002100,uberon_0000463,uberon_0002407,uberon_0000480,uberon_0000468,uberon_0000948,uberon_0007812,uberon_0001948,uberon_0001840,uberon_00…
zdb-gene-030520-1	tnnt2c	ensdarg00000032242	uberon_0000468
zdb-gene-030520-2	tnnt3b	ensdarg00000068457	uberon_0005177,uberon_0001630,uberon_0000479
zdb-gene-021029-1	etf1b	ensdarg00000043976	uberon_0008823,uberon_0000019,uberon_0000479,uberon_0000480,uberon_0000468,uberon_0002328,uberon_0000033,uberon_0001017,uberon_0001016,uberon_0002100
zdb-gene-030819-1	tp63	ensdarg00000044356	uberon_0000475,uberon_3000961,uberon_0004121
zdb-gene-070112-1872	camk1db	ensdarg00000017446	uberon_0000489,uberon_0000019,uberon_0000468,uberon_0000033,uberon_0007812,uberon_0002100
zdb-gene-130530-690	map1b	ensdarg00000060434	uberon_0007135,uberon_0003075,uberon_0001049,uberon_0002028
zdb-gene-030916-4	ankrd6b	ensdarg00000029370	uberon_0002110,uberon_0005598,uberon_0000468,uberon_0012275
zdb-gene-020809-4	adcyap1a	ensdarg00000004015	uberon_0001890,uberon_0003052,uberon_0006800,uberon_0000489,uberon_0000019
zdb-gene-031118-9	ssrp1a	ensdarg00000037397	uberon_0000489,uberon_0000019,uberon_0000491,uberon_0000033,uberon_0001264,uberon_0002107,uberon_0005057
zdb-gene-020809-1	robo4	ensdarg00000009387	uberon_0004120
zdb-gene-041114-92	nexn	ensdarg00000057317	uberon_0002081,uberon_0002082,uberon_0000489,uberon_0000948
zdb-gene-050419-75	plekha7a	ensdarg00000060813	uberon_0002407,uberon_0000042,uberon_0005181,uberon_0002082,uberon_0000489
zdb-gene-040824-3	rfc4	ensdarg00000042458	uberon_0000966,uberon_0000073,uberon_0000489,uberon_0000033,uberon_0000019
zdb-gene-081024-1	nos1apa	ensdarg00000105071	uberon_0003103
zdb-gene-991105-4	cx43	ensdarg00000041799	uberon_0008897,uberon_2001269,uberon_0000489,uberon_0000019,uberon_0000468,uberon_2000033,uberon_0003102,uberon_0001075,uberon_0007812,uberon_0011677,uberon_0008911,uberon_2002224
zdb-gene-030131-5486	nanog	ensdarg00000075113	uberon_2000088,uberon_0000468,uberon_0004879,uberon_2000084
zdb-gene-060503-416	slc17a8	ensdarg00000057728	uberon_0004121
zdb-gene-050522-222	cep55l	ensdarg00000102349	uberon_0001708,uberon_0001555,uberon_0000477,uberon_0008823,uberon_0000019,uberon_0000480,uberon_0000468,uberon_2001069,uberon_0000033,uberon_0004119,uberon_0006860
zdb-gene-060421-7244	kalrnb	ensdarg00000063538	uberon_0018549,uberon_0003061,uberon_0005291,uberon_0010313,uberon_0000078
zdb-gene-070814-6	adamts9	ensdarg00000077778	uberon_0000061
zdb-gene-021008-1	foxn1	ensdarg00000011879	uberon_0000078,uberon_0010313,uberon_0002370,uberon_0003103
zdb-gene-011116-1	klf3	ensdarg00000015495	uberon_0004120
zdb-gene-060526-130	ltbp3	not_found	uberon_0000489,uberon_0000480,uberon_0007287,uberon_0000481,uberon_0000468,uberon_0004152,uberon_0005291,uberon_0002200,uberon_0007303,uberon_0010313,uberon_0005181,uberon_0002082,uberon_0006283
zdb-gene-060526-135	poc5	ensdarg00000059982	uberon_0007812,uberon_0000468
zdb-gene-070117-2247	pap	not_found	uberon_0002120,uberon_0005310,uberon_0000083,uberon_0000481,uberon_0000468,uberon_0003060,uberon_0005330
zdb-gene-070117-2244	pal	not_found	uberon_0001891,uberon_0000468
zdb-gene-070129-1	kcnj13	ensdarg00000043443	uberon_0000468,uberon_3000982,uberon_2001463,uberon_4000163,uberon_0010313,uberon_4000164
zdb-gene-081022-145	adrb1	ensdarg00000007490	uberon_0000468,uberon_2000084,uberon_0002100
zdb-gene-040801-231	tm4sf4	ensdarg00000040747	uberon_0004119
zdb-gene-040801-234	gmppb	ensdarg00000017658	uberon_0000489,uberon_0000019,uberon_2001089,uberon_0000468,uberon_0004120,uberon_0007812
zdb-gene-040801-236	suds3	ensdarg00000073737	uberon_0001555,uberon_0000019,uberon_0000042,uberon_0002407,uberon_0000480,uberon_0000948,uberon_0000033,uberon_0004119,uberon_0000489
zdb-gene-040426-1038	psmd6	ensdarg00000070674	uberon_0003052,uberon_0000965,uberon_0000479,uberon_0006800
zdb-gene-980526-375	tgfbr2b	ensdarg00000034541	uberon_0000078,uberon_0010313
zdb-gene-980526-373	gdf6a	ensdarg00000053479	uberon_0002240,uberon_0008823,uberon_0011610,uberon_0014764,uberon_2001073,uberon_2001522,uberon_0000957,uberon_2001520,uberon_0001032,uberon_0001016,uberon_0003931,uberon_0000019,uberon_0003406,uberon_0005412,uberon_0002200,uberon_0002201,uberon_0000033,uberon_0004119,uberon_0013765,uberon_0010313,uberon_0001771,uberon_0001787,uberon_0000480,uberon_0000468,uberon_0008897,uberon_0000966,uberon_00…
zdb-gene-000607-75	noc2l	ensdarg00000001754	uberon_0001555,uberon_0000042,uberon_0000019,uberon_0000491,uberon_0000480,uberon_2000084,uberon_0000489,uberon_0000033,uberon_0002107,uberon_0005057,uberon_0002407
zdb-gene-040219-3	myd88	ensdarg00000010169	uberon_0000078,uberon_0010313,uberon_0000468
zdb-gene-040219-9	tlr4bb	ensdarg00000022048	uberon_0000078,uberon_0010313
zdb-gene-040727-3	b4galt7	ensdarg00000021899	uberon_0001708,uberon_0003933,uberon_0004119,uberon_0000480,uberon_0005886,uberon_0000477,uberon_0000033,uberon_0003103
zdb-gene-040727-4	med19b	ensdarg00000009472	uberon_0001555,uberon_0002407,uberon_0000019,uberon_0000480,uberon_0000042,uberon_0000948,uberon_0000033,uberon_0004119,uberon_0001017,uberon_0001016,uberon_0008823
zdb-gene-030721-1	cxcl12b	ensdarg00000055100	uberon_0004185,uberon_0000078,uberon_0012275,uberon_0005598,uberon_0002616,uberon_0000491,uberon_2005020,uberon_2001054,uberon_0000489,uberon_0001264,uberon_0002107,uberon_0010313,uberon_0000160,uberon_0002370,uberon_0001633
zdb-gene-030721-4	pcdh10b	ensdarg00000102824	uberon_0004703
zdb-gene-040901-1	furina	ensdarg00000062909	uberon_0001555,uberon_0001708,uberon_0000477,uberon_0004906,uberon_0000491,uberon_0011610,uberon_0011615,uberon_2001280,uberon_0002514,uberon_2001231,uberon_0000019,uberon_2000692,uberon_2000040,uberon_0003278,uberon_0000033,uberon_0002107,uberon_0004752,uberon_0008911,uberon_2001841,uberon_0011153,uberon_0000467,uberon_2000250,uberon_0000480,uberon_0005886,uberon_0000468,uberon_0002037,uberon_00…
zdb-gene-040901-2	furinb	ensdarg00000070971	uberon_0000480,uberon_0010313,uberon_2001841,uberon_0000477
zdb-gene-040901-7	mef2cb	ensdarg00000009418	uberon_0004152,uberon_0000489,uberon_0000481,uberon_0004141,uberon_0006283,uberon_0000948,uberon_0002087,uberon_0010313,uberon_0002082,uberon_0010227,uberon_0002081
zdb-gene-070718-4	oca2	ensdarg00000061303	uberon_0010313,uberon_0000468
zdb-gene-070718-2	tyrp1a	ensdarg00000029204	uberon_2001463,uberon_0000475,uberon_0010313,uberon_0000468
zdb-gene-060216-2	ndp	ensdarg00000076569	uberon_0003496,uberon_0000489,uberon_0000480,uberon_0000481,uberon_0002203,uberon_0010313,uberon_0011362
zdb-gene-980526-192	col2a1a	ensdarg00000069093	uberon_0007812,uberon_0000479,uberon_0000468,uberon_0002328
zdb-gene-980526-196	ptch1	ensdarg00000095859	uberon_0000476,uberon_0011610,uberon_2000250,uberon_0001032,uberon_0000489,uberon_0000078,uberon_0012275,uberon_0000019,uberon_0000073,uberon_0001794,uberon_2000040,uberon_0000151,uberon_0002514,uberon_0010313,uberon_0001771,uberon_0001769,uberon_0005598,uberon_0011607,uberon_0000480,uberon_0000468,uberon_0000965,uberon_0001846,uberon_0000966,uberon_0013765,uberon_0003457,uberon_2002193
zdb-gene-040912-143	clpxa	ensdarg00000086455	uberon_0004120
zdb-gene-030131-9847	pdcd4b	ensdarg00000041022	uberon_0002133,uberon_0000042,uberon_0002407
zdb-gene-080717-1	zeb2b	ensdarg00000078416	uberon_0000475,uberon_0001708,uberon_0000477,uberon_0008823,uberon_0004058,uberon_0003704,uberon_0012275,uberon_0002539,uberon_0000480,uberon_0000468,uberon_0001945,uberon_0005598
zdb-gene-080402-7	camk1da	ensdarg00000074905	uberon_0011610,uberon_0000468,uberon_0003406,uberon_0004119,uberon_0003107,uberon_2001516,uberon_0003103
zdb-gene-080402-1	il2rga	ensdarg00000068858	uberon_0000078,uberon_0010313
zdb-gene-030131-5174	gabarapa	ensdarg00000035557	uberon_0000477,uberon_0002616,uberon_0000480,uberon_0000468,uberon_0003278,uberon_0006284,uberon_0000033,uberon_0004119
zdb-gene-061207-1	zic6	ensdarg00000071496	uberon_0002291,uberon_0001948,uberon_0005724
zdb-gene-040718-103	nr4a2b	ensdarg00000044532	uberon_0000468,uberon_0010314,uberon_0004121
zdb-gene-040718-100	dnase1l1l	ensdarg00000023861	uberon_0000965,uberon_0000479
zdb-gene-041001-165	ryr3	ensdarg00000071331	uberon_0004120
zdb-gene-061207-9	tmie	ensdarg00000069423	uberon_0000477,uberon_0001840,uberon_0000480,uberon_0000464,uberon_2000940,uberon_0001846,uberon_0000019,uberon_0010313,uberon_0000489
zdb-gene-050523-3	ism1	ensdarg00000020541	uberon_0003524,uberon_0014907,uberon_0003513,uberon_0000481
zdb-gene-040718-108	otub1a	ensdarg00000055536	uberon_0012275,uberon_0005598,uberon_0000480,uberon_0000468,uberon_0007812,uberon_0002100,uberon_2000106,uberon_0001016,uberon_0001017
zdb-gene-071116-7	elp1	ensdarg00000094204	uberon_0010313,uberon_0004119
zdb-gene-011207-1	sox10	ensdarg00000077467	uberon_0007276,uberon_0000475,uberon_0007274,uberon_0007275,uberon_0003714,uberon_0006600,uberon_2000558,uberon_0005362,uberon_0003051,uberon_0006569,uberon_0001032,uberon_0000489,uberon_2000411,uberon_2000168,uberon_0002616,uberon_2000940,uberon_0015212,uberon_0002518,uberon_0003338,uberon_0000464,uberon_0000463,uberon_0007134,uberon_0001997,uberon_0000480,uberon_0000468,uberon_0000044,uberon_00…
zdb-gene-030131-5566	ice1	ensdarg00000058461	uberon_0001555,uberon_0000477,uberon_0000489,uberon_0000019,uberon_0000491,uberon_0000480,uberon_0005886,uberon_0000948,uberon_0002107,uberon_0010313,uberon_0005057
zdb-gene-030127-1	nkx3.2	ensdarg00000037639	uberon_0000477,uberon_0004119,uberon_0000480,uberon_0003107,uberon_0003103,uberon_0004752,uberon_0000982
zdb-gene-041001-86	wisp3	ensdarg00000071048	uberon_0000078,uberon_0000477,uberon_0011607,uberon_0000480,uberon_0003278,uberon_0003103,uberon_0004752
zdb-gene-990603-1	cse1l	ensdarg00000006963	uberon_0001555,uberon_0001213,uberon_0000017,uberon_0000491,uberon_0003929,uberon_0000480,uberon_0000481,uberon_0005911,uberon_0002107,uberon_0005057
zdb-gene-990603-6	prim1	ensdarg00000040163	uberon_0000966,uberon_0000073,uberon_0003933,uberon_0000019,uberon_0000489
zdb-gene-990603-7	smad2	ensdarg00000006389	uberon_0004573,uberon_0000925,uberon_0000073,uberon_0000480,uberon_0000926,uberon_0000468,uberon_0002065,uberon_0003473,uberon_0002200,uberon_0003079,uberon_0005805,uberon_2000033
zdb-gene-990603-5	melk	ensdarg00000030759	uberon_0000489,uberon_0000019,uberon_0000468,uberon_0001945
zdb-gene-990603-8	smad4a	ensdarg00000075226	uberon_2001069,uberon_0002346,uberon_0000073,uberon_0000468,uberon_0003079,uberon_2000033
zdb-gene-990603-9	smad5	ensdarg00000037238	uberon_0004906,uberon_0002533,uberon_0010135,uberon_0000083,uberon_0007123,uberon_0002328,uberon_0004536,uberon_2001073,uberon_2001286,uberon_0003088,uberon_0007215,uberon_0012463,uberon_2000040,uberon_2000940,uberon_0005515,uberon_0004733,uberon_0003069,uberon_0003107,uberon_0003117,uberon_0003351,uberon_0003060,uberon_0003066,uberon_0002100,uberon_0005256,uberon_0011610,uberon_0002120,uberon_20…
zdb-gene-040718-29	cldn7a	ensdarg00000036376	uberon_0010314,uberon_0000033
zdb-gene-030131-2921	dlat	ensdarg00000015918	uberon_0000480,uberon_0001032,uberon_0000489,uberon_0000019
zdb-gene-090313-386	samhd1	ensdarg00000071288	uberon_0000178,uberon_0002616,uberon_0008823,uberon_0002422
zdb-gene-041014-367	nbas	ensdarg00000008593	uberon_0008823,uberon_0005598,uberon_0012275
zdb-gene-040426-1121	nuf2	ensdarg00000034624	uberon_0000480,uberon_0000468,uberon_0000033,uberon_0010314,uberon_0001016,uberon_0001017
zdb-gene-040426-1122	dnajb6b	ensdarg00000020953	uberon_0002407,uberon_0000042,uberon_0014892,uberon_0000468,uberon_0000479,uberon_0002100
zdb-gene-030131-970	rpl7l1	ensdarg00000042864	uberon_0002407,uberon_0000042,uberon_2000084,uberon_0000948,uberon_0000033,uberon_0000019,uberon_0002100,uberon_2000106,uberon_0000489
zdb-gene-100414-1	cxcr2	ensdarg00000054975	uberon_0003061,uberon_0005291,uberon_0004120
zdb-gene-030131-977	cct5	ensdarg00000045399	uberon_0001555,uberon_0000489,uberon_0000042,uberon_0002407,uberon_0000491,uberon_0000480,uberon_2000084,uberon_0000948,uberon_0000033,uberon_0000019,uberon_0002107,uberon_0001017,uberon_0001016,uberon_0005057
zdb-gene-091204-274	grk5	ensdarg00000032801	uberon_0008823,uberon_0000042,uberon_0000479,uberon_0003084,uberon_0000948,uberon_0002407
zdb-gene-010426-1	dmd	ensdarg00000008487	uberon_0000467,uberon_0001774,uberon_0005598,uberon_0003082,uberon_0000480,uberon_0000468,uberon_0004479,uberon_2000610,uberon_0007812,uberon_0012275
zdb-gene-070130-1	nr0b1	ensdarg00000056541	uberon_0003052,uberon_0004185,uberon_0000477,uberon_0004906,uberon_0003102,uberon_0000042,uberon_0002407,uberon_0001943,uberon_0001892,uberon_0000480,uberon_0004733,uberon_0006800,uberon_0003072,uberon_0000033,uberon_0000165,uberon_0001016,uberon_0001017
zdb-gene-030131-4218	pcdh19	ensdarg00000034344	uberon_0001890,uberon_0003052,uberon_0005945,uberon_0008823,uberon_0007135,uberon_0000468,uberon_0005068,uberon_0002028,uberon_0006800,uberon_0005291,uberon_0011242,uberon_0010371,uberon_0004128
zdb-gene-050419-145	mlc1	ensdarg00000063026	uberon_0001891,uberon_0001893
zdb-gene-030131-4212	daam1b	ensdarg00000009689	uberon_0007812,uberon_0000489,uberon_0000019
zdb-gene-030131-8207	mylka	ensdarg00000090738	uberon_0004120
zdb-gene-041212-9	ift27	ensdarg00000099279	uberon_0002100,uberon_0000948,uberon_0000468,uberon_0002120
zdb-gene-030616-594	plcb3	ensdarg00000068246	uberon_0001708,uberon_0000477,uberon_0011153,uberon_2000250,uberon_0011610,uberon_0004906,uberon_0010323,uberon_0003278,uberon_0000151,uberon_0002514,uberon_0004752,uberon_2001841,uberon_0000467,uberon_2001280,uberon_0011607,uberon_0000480,uberon_0005886,uberon_0000468,uberon_0005884,uberon_0008895,uberon_0004185,uberon_0000165,uberon_0003457,uberon_0003107,uberon_2001850,uberon_0003102,uberon_00…
zdb-gene-991229-12	exorh	not_found	uberon_0000477
zdb-gene-990708-5	dkk1b	ensdarg00000045219	uberon_0000489,uberon_0000019,uberon_0001893,uberon_0000033
zdb-gene-990708-6	foxo3b	ensdarg00000042904	uberon_0000019,uberon_0000033,uberon_0000948,uberon_0000468,uberon_0008823
zdb-gene-990708-7	otpb	ensdarg00000058379	uberon_0001898,uberon_0008823,uberon_0000019,uberon_0000468,uberon_0000033,uberon_0001928
zdb-gene-040322-2	rhoab	ensdarg00000094673	uberon_0000477,uberon_0002407,uberon_0002328,uberon_2000106,uberon_0000489,uberon_0012275,uberon_0002028,uberon_0015178,uberon_0002518,uberon_0000033,uberon_0002533,uberon_0005598,uberon_0001890,uberon_0001891,uberon_0000480,uberon_0000468,uberon_0006984,uberon_0007812,uberon_0001846,uberon_0000042,uberon_0001945
zdb-gene-040322-1	pdcl3	not_found	uberon_0003524,uberon_0014907,uberon_0003513,uberon_0000481
zdb-gene-030131-7438	lamtor4	ensdarg00000045542	uberon_0008823
zdb-gene-030131-7435	parp3	ensdarg00000003961	uberon_0000477,uberon_0001846,uberon_0004120,uberon_0000480,uberon_0000468,uberon_2000040,uberon_0000151,uberon_0007812
zdb-gene-040426-1936	fbl	ensdarg00000053912	uberon_0001555,uberon_0003052,uberon_0001017,uberon_0008823,uberon_0000019,uberon_0002028,uberon_0000491,uberon_0000480,uberon_2000084,uberon_0006800,uberon_0002422,uberon_0000033,uberon_0002107,uberon_0002100,uberon_2000106,uberon_0001016,uberon_0005057
zdb-gene-040426-2001	dhps	ensdarg00000003270	uberon_0000017,uberon_0006925,uberon_0000481
zdb-gene-030131-9122	smg7	ensdarg00000060767	uberon_0007812,uberon_0002028,uberon_0006800,uberon_0003052
zdb-gene-030131-9123	mmp2	ensdarg00000017676	uberon_0001708,uberon_2001073,uberon_0000480,uberon_0000481,uberon_0000468,uberon_0004536,uberon_0005291,uberon_0000033,uberon_0006856,uberon_0001631,uberon_0005057
zdb-gene-030131-2376	her8a	ensdarg00000016363	uberon_0008823,uberon_0000042,uberon_0000019,uberon_0002100,uberon_2002224,uberon_0002407
zdb-gene-030801-1	sestd1	ensdarg00000040614	uberon_0004573,uberon_0000481,uberon_0005805,uberon_0003473
zdb-gene-070117-694	buc	ensdarg00000096095	uberon_0000920,uberon_0000478,uberon_0004120
zdb-gene-041111-303	col6a4a	ensdarg00000079752	uberon_0000489,uberon_0000019,uberon_0004120,uberon_0000468,uberon_2000610,uberon_0002100
zdb-gene-021011-2	pak2a	ensdarg00000068177	uberon_0002616,uberon_0008998,uberon_0000480,uberon_0008823,uberon_0002200
zdb-gene-050327-41	ippk	ensdarg00000003446	uberon_0004141,uberon_0000489
zdb-gene-070209-277	ryk	ensdarg00000007231	uberon_0012275,uberon_0005598,uberon_0001892,uberon_0000480,uberon_0000468,uberon_0004733,uberon_0000957,uberon_0001795,uberon_0002100
zdb-gene-070112-2002	kdm6al	ensdarg00000059794	uberon_0005598,uberon_0012275,uberon_0002028,uberon_0002407,uberon_0000042,uberon_0002328,uberon_0007812,uberon_0005181,uberon_0002082,uberon_0008823
zdb-gene-030131-2804	dyrk2	ensdarg00000094646	uberon_0010313
zdb-gene-050420-319	wt1b	ensdarg00000007990	uberon_0005330,uberon_0000042,uberon_0002407,uberon_0000083,uberon_0000468,uberon_0006553,uberon_0005310
zdb-gene-030131-2808	polr2gl	ensdarg00000056127	uberon_0002407,uberon_0000042,uberon_0000489,uberon_0000480,uberon_2000084,uberon_0000468,uberon_0000033,uberon_0000019,uberon_0001017,uberon_2000106,uberon_0001016,uberon_0002100
zdb-gene-070424-152	klf8	ensdarg00000060661	uberon_0002037,uberon_0000489,uberon_0000019
zdb-gene-030131-1291	rpl3	ensdarg00000003599	uberon_0001555,uberon_0003052,uberon_0000489,uberon_0000042,uberon_0000017,uberon_0000480,uberon_0000468,uberon_0006800,uberon_0006925,uberon_0000033,uberon_0000019,uberon_0001017,uberon_0001016,uberon_0002407
zdb-gene-030131-371	wdr12	ensdarg00000003287	uberon_0001555,uberon_0002407,uberon_0000019,uberon_0000491,uberon_0000480,uberon_0000042,uberon_0000489,uberon_0000033,uberon_0002107,uberon_0005057
zdb-gene-030131-8522	si:ch211-114c12.2	ensdarg00000028542	uberon_0001708,uberon_0001555,uberon_0000477,uberon_0002407,uberon_0000019,uberon_0000491,uberon_0000480,uberon_0000042,uberon_2000084,uberon_0002107,uberon_0000948,uberon_0000033,uberon_0000468,uberon_0005057,uberon_0000489
zdb-gene-011128-10	gnat2	ensdarg00000042529	uberon_0000489,uberon_0000019,uberon_0000480,uberon_0010313,uberon_0001032
zdb-gene-000622-1	gata6	ensdarg00000103589	uberon_0001555,uberon_0004141,uberon_0002407,uberon_0000042,uberon_0000480,uberon_0000948,uberon_0004119,uberon_0006860
zdb-gene-070615-10	nrg2a	ensdarg00000077818	uberon_0010313
zdb-gene-060312-43	rbm24b	ensdarg00000031809	uberon_0005598,uberon_0003932,uberon_0000489,uberon_0000019,uberon_0000948,uberon_0000480,uberon_0000481,uberon_0002065,uberon_0002201,uberon_0000033,uberon_0002376,uberon_0012275
zdb-gene-060616-1	otud7b	ensdarg00000017220	uberon_0004121
zdb-gene-040426-804	wdr1	ensdarg00000100664	uberon_0001708,uberon_0001555,uberon_0000477,uberon_0000489,uberon_0000019,uberon_0000480,uberon_0005886,uberon_0000033,uberon_0004119
zdb-gene-061215-126	atp13a2	ensdarg00000061890	uberon_0000468
zdb-gene-080108-4	dock5	ensdarg00000001968	uberon_0005598,uberon_0012275
zdb-gene-080108-5	dock1	ensdarg00000109037	uberon_0002120
zdb-gene-020318-2	fabp3	ensdarg00000023290	uberon_0005598,uberon_0002407,uberon_0000042,uberon_0004152,uberon_0012275,uberon_0000948,uberon_0000033,uberon_0010313,uberon_0002082,uberon_0000489,uberon_0002081
zdb-gene-010906-1	ache	ensdarg00000031796	uberon_0000467,uberon_0001774,uberon_0000479,uberon_0000468,uberon_0002328,uberon_0004479,uberon_0000480,uberon_0010313
zdb-gene-060519-3	pnn	ensdarg00000015851	uberon_0000475,uberon_0004573,uberon_0002407,uberon_0000042,uberon_0011004,uberon_0001042,uberon_0000480,uberon_0006860,uberon_0003473,uberon_0002201,uberon_0005805,uberon_0004119,uberon_2001463,uberon_0010313
zdb-gene-070112-1852	fev	ensdarg00000009242	uberon_0000078,uberon_0004573,uberon_0000481,uberon_0003473,uberon_0005805,uberon_0003103,uberon_2000033,uberon_0010313,uberon_0002370
zdb-gene-070117-98	pnk	not_found	uberon_0010313
zdb-gene-040724-77	carm1	ensdarg00000018698	uberon_0005598,uberon_0000468,uberon_0012275
zdb-gene-030131-5971	tnfrsf21	ensdarg00000001807	uberon_0003496,uberon_0002616,uberon_0000480,uberon_2005020,uberon_0002200,uberon_0008998
zdb-gene-000501-1	celf1	ensdarg00000005315	uberon_0001555,uberon_0003921,uberon_0005598,uberon_0003894,uberon_0000480,uberon_0012275
zdb-gene-040426-2793	derl1	ensdarg00000021905	uberon_0001708,uberon_0000477,uberon_0000489,uberon_0000019,uberon_0000480,uberon_0000468
zdb-gene-060929-1018	tmem5	ensdarg00000063414	uberon_0008823,uberon_0000019
zdb-gene-030131-2581	whsc1	ensdarg00000026225	uberon_0008823,uberon_0011610,uberon_0003406,uberon_0003107,uberon_2001516,uberon_0004119,uberon_0011242
zdb-gene-030131-2585	nxf1	ensdarg00000055076	uberon_0002100,uberon_0000480,uberon_0000468,uberon_0001016,uberon_0001017
zdb-gene-030131-3187	ap1g1	ensdarg00000102394	uberon_0000468
zdb-gene-060526-116	cplx4a	ensdarg00000059978	uberon_0004121
zdb-gene-000607-82	wwp2	ensdarg00000061345	uberon_0012316,uberon_0000477,uberon_0000480
zdb-gene-030131-3767	tnika	ensdarg00000056218	uberon_0002050,uberon_0007383
zdb-gene-081022-128	nsmce2	ensdarg00000076379	uberon_0000468
zdb-gene-081022-124	tubgcp4	ensdarg00000005374	uberon_0000033,uberon_0000019,uberon_0000489
zdb-gene-030131-3980	rab18a	ensdarg00000055291	uberon_0001708,uberon_0000477,uberon_0002407,uberon_0000042,uberon_0000480,uberon_0000468,uberon_0000033,uberon_0000019,uberon_0000489
zdb-gene-040930-11	rcl1	ensdarg00000038312	uberon_0001555,uberon_0000489,uberon_0000019,uberon_0002407,uberon_0000491,uberon_0000480,uberon_0000042,uberon_0000948,uberon_0000033,uberon_0002107,uberon_0005057
zdb-gene-040930-10	rpl28	ensdarg00000005791	uberon_0003052,uberon_0001555,uberon_2000084,uberon_2000106,uberon_0001016,uberon_0001017,uberon_2000006,uberon_0000019,uberon_0003069,uberon_0002518,uberon_0000033,uberon_0004119,uberon_0000489,uberon_0001893,uberon_0000480,uberon_0000468,uberon_0008897,uberon_0007812,uberon_0001945,uberon_0006800,uberon_0003102,uberon_0002037,uberon_0002422
zdb-gene-050107-6	eda	ensdarg00000074591	uberon_0006068,uberon_0010741,uberon_2000694,uberon_0004119,uberon_0002514,uberon_0010313,uberon_0008911,uberon_0002513,uberon_0000467,uberon_0003103,uberon_0000480,uberon_0000481,uberon_0000468,uberon_0008897,uberon_0013765,uberon_0007380,uberon_4000176,uberon_2000356,uberon_0004375,uberon_0003457,uberon_0010323,uberon_0001434,uberon_4000174
zdb-gene-050107-4	pnpla6	ensdarg00000010773	uberon_0003052,uberon_0003051,uberon_0001017,uberon_0000019,uberon_0000480,uberon_0000042,uberon_0006800,uberon_0000489,uberon_0000033,uberon_0007812,uberon_0010313,uberon_0002100,uberon_0001016,uberon_0002407
zdb-gene-030131-6115	bmp15	ensdarg00000037491	uberon_0001305,uberon_0000481
zdb-gene-050107-3	prox1b	ensdarg00000088810	uberon_0000489,uberon_0000480,uberon_0000481,uberon_0004536,uberon_2001073,uberon_0000948,uberon_0002042,uberon_0001631
zdb-gene-050107-1	erbb3b	ensdarg00000036993	uberon_0000044,uberon_0003714,uberon_0015212,uberon_0001807,uberon_2000175,uberon_0000480,uberon_2000940,uberon_3000982,uberon_0010202,uberon_3000977,uberon_2001463,uberon_0012438,uberon_0002100
zdb-gene-070705-164	ltb4r	ensdarg00000032631	uberon_0000468
zdb-gene-050706-86	mipb	ensdarg00000013963	uberon_0000965,uberon_0000479
zdb-gene-980526-423	foxa3	ensdarg00000012788	uberon_0005256,uberon_0002533,uberon_2000004,uberon_2000164,uberon_0002538,uberon_0000926,uberon_0002328,uberon_0004880,uberon_0003063,uberon_0003077
zdb-gene-980526-352	wnt4a	ensdarg00000071208	uberon_0003931,uberon_0011299,uberon_0002616,uberon_0000480,uberon_0003406,uberon_0013765,uberon_2001516,uberon_0003103,uberon_0003351,uberon_0004117,uberon_0010313,uberon_0001909
zdb-gene-980526-426	fli1a	ensdarg00000054632	uberon_0010314,uberon_0000033
zdb-gene-030131-9092	rps15	ensdarg00000070849	uberon_0003052,uberon_0001555,uberon_0000489,uberon_0000019,uberon_0000966,uberon_0000480,uberon_0003069,uberon_2000084,uberon_0001945,uberon_2000106,uberon_0007812,uberon_0006800,uberon_0000468,uberon_0000033,uberon_0004119,uberon_0002037,uberon_0002100,uberon_0002422,uberon_0001016,uberon_0001017
zdb-gene-040426-1053	ttc9c	ensdarg00000007025	uberon_0000463,uberon_0002280,uberon_0000480,uberon_0005281,uberon_0002100,uberon_0008823
zdb-gene-030321-1	gli1	ensdarg00000101244	uberon_0001649,uberon_0008823,uberon_0002291,uberon_0003011,uberon_0009122,uberon_0000959,uberon_0007635,uberon_0001032,uberon_0001016,uberon_0001017,uberon_0003931,uberon_0012275,uberon_0000019,uberon_0007215,uberon_0002616,uberon_2001239,uberon_2001256,uberon_0009635,uberon_0002196,uberon_0002633,uberon_0004119,uberon_0013765,uberon_0010313,uberon_0008911,uberon_0002682,uberon_0002241,uberon_00…
zdb-gene-030131-8951	rps12	ensdarg00000036875	uberon_0001555,uberon_0000489,uberon_0000042,uberon_0002407,uberon_0002616,uberon_0000491,uberon_0000480,uberon_0000468,uberon_2000084,uberon_0000033,uberon_0000019,uberon_0002107,uberon_2000106,uberon_0002422,uberon_0005057
zdb-gene-050601-2	tnfb	ensdarg00000013598	uberon_0002107,uberon_0000491,uberon_0005057
zdb-gene-990714-8	nog3	ensdarg00000053528	uberon_0000475,uberon_0002241,uberon_0000477,uberon_0002539,uberon_0000480
zdb-gene-030131-1600	ewsr1b	ensdarg00000020465	uberon_0003052,uberon_0002240,uberon_0008823,uberon_0000468,uberon_0006800
zdb-gene-070702-1	lyst	ensdarg00000008575	uberon_0002107,uberon_0000491,uberon_0005057
zdb-gene-070702-4	apoba	ensdarg00000042780	uberon_0011944,uberon_0003513,uberon_0000481
zdb-gene-041001-109	syne2a	not_found	uberon_0004121
zdb-gene-061212-4	plce1	ensdarg00000087921	uberon_0000042,uberon_2000084,uberon_0007307,uberon_0000482,uberon_0002407
zdb-gene-070705-171	dis3l2	ensdarg00000033259	uberon_2001055,uberon_0002407,uberon_0000042
zdb-gene-050913-68	fbxo7	ensdarg00000099833	uberon_0007812,uberon_0001894,uberon_0000489,uberon_0000948
zdb-gene-050809-19	wfs1b	ensdarg00000074617	uberon_0000061
zdb-gene-060526-30	f2r	ensdarg00000060012	uberon_0010078,uberon_0004906,uberon_0011362,uberon_0002443,uberon_0014907,uberon_0004573,uberon_0002065,uberon_0005805,uberon_0000480,uberon_0003088,uberon_0001891,uberon_0000178,uberon_0000948,uberon_0007812,uberon_0004185,uberon_0000165,uberon_2005020,uberon_0003473,uberon_0003102,uberon_0006860
zdb-gene-040426-2932	msh2	ensdarg00000018022	uberon_0000468
zdb-gene-121214-172	clic6	ensdarg00000099108	uberon_0005281,uberon_0002280,uberon_0000480,uberon_0000463
zdb-gene-030605-1	smarca4a	ensdarg00000077226	uberon_0002407,uberon_0001032,uberon_0001016,uberon_0000019,uberon_0000073,uberon_0010313,uberon_0000489,uberon_0000480,uberon_0000468,uberon_0008897,uberon_0000966,uberon_0000948,uberon_0007812,uberon_0002087,uberon_0000941,uberon_0003902,uberon_0001846,uberon_0000042,uberon_0001782,uberon_0001785,uberon_0003102
zdb-gene-031118-31	aph1b	ensdarg00000005612	uberon_0012275,uberon_0000481,uberon_0000468,uberon_0005425,uberon_0000033,uberon_0004121,uberon_0007812,uberon_0005291,uberon_0010314,uberon_0005598
zdb-gene-031118-30	rab5c	ensdarg00000026712	uberon_0014907,uberon_0005598,uberon_0000019,uberon_0001890,uberon_0014892,uberon_0000480,uberon_0000468,uberon_2000711,uberon_0012275,uberon_0003524,uberon_0004537,uberon_0003102,uberon_0000033,uberon_0003513,uberon_0002028,uberon_4000164,uberon_2000106,uberon_0008823
zdb-gene-070112-1042	vhl	ensdarg00000070617	uberon_0010078,uberon_0007298,uberon_0011362,uberon_0000083,uberon_0002443,uberon_2001054,uberon_0004864,uberon_0014907,uberon_0005325,uberon_0002616,uberon_0003501,uberon_0003524,uberon_0011944,uberon_0002201,uberon_0000178,uberon_0003060,uberon_0002120,uberon_0000480,uberon_0005492,uberon_0000468,uberon_0000966,uberon_0000948,uberon_0008998,uberon_0004739,uberon_0005330,uberon_0003513,uberon_20…
zdb-gene-030616-579	ptf1a	ensdarg00000014479	uberon_0003924,uberon_0000017,uberon_0000481,uberon_0006925,uberon_0002050,uberon_0007329
zdb-gene-030616-572	scrib	ensdarg00000000861	uberon_0001948,uberon_0012275,uberon_0005598,uberon_0002616,uberon_0002291,uberon_0000480,uberon_0000468,uberon_0003011,uberon_0014907,uberon_0003524,uberon_0002200,uberon_0000033,uberon_0003513,uberon_0007812,uberon_0007635,uberon_2000106,uberon_0002422,uberon_0002120
zdb-gene-030616-571	auts2a	ensdarg00000056427	uberon_0000033,uberon_0000019,uberon_0001890,uberon_0008897,uberon_0003107,uberon_0000489,uberon_0003102,uberon_0004119,uberon_0002100
zdb-gene-030523-1	tnnc1a	ensdarg00000011400	uberon_0000489,uberon_0000042,uberon_0002407,uberon_0000948,uberon_0002082,uberon_0002081
zdb-gene-050208-36	cnnm2a	ensdarg00000061195	uberon_0003052,uberon_0002407,uberon_0000042,uberon_0000479,uberon_0002328,uberon_0006800
zdb-gene-040823-3	prpf3	ensdarg00000086425	uberon_0001555,uberon_0002407,uberon_0000019,uberon_0000480,uberon_0000491,uberon_0000479,uberon_0000042,uberon_0000468,uberon_0000966,uberon_0000965,uberon_0000073,uberon_0000948,uberon_0000033,uberon_0002107,uberon_0005057,uberon_0000489,uberon_0001016,uberon_0001017
zdb-gene-081001-1	lepa	ensdarg00000091085	uberon_0000464,uberon_0001840,uberon_2000006,uberon_0000463,uberon_0000042,uberon_0002407,uberon_0002280,uberon_0001792,uberon_2000084,uberon_0000480,uberon_0000468,uberon_0001785,uberon_0000019,uberon_0007812,uberon_0000957,uberon_0000941,uberon_0000489,uberon_0002100
zdb-gene-030131-2172	metap2b	ensdarg00000102571	uberon_0003513,uberon_0000481,uberon_0003524,uberon_0007812,uberon_0014907
zdb-gene-100215-2	eif3f	ensdarg00000077533	uberon_0005598,uberon_0000489,uberon_0012275,uberon_0000480,uberon_0000042,uberon_0000468,uberon_0000033,uberon_0000019,uberon_0007812,uberon_0001017,uberon_0001016,uberon_0002407
zdb-gene-100215-1	brcc3	ensdarg00000098242	uberon_0000479,uberon_0003513,uberon_0000481,uberon_0003524,uberon_0014907
zdb-gene-030131-2179	tmem2	ensdarg00000061600	uberon_0004141,uberon_0003051,uberon_0000489,uberon_0005598,uberon_0002407,uberon_0002082,uberon_0000042,uberon_0005281,uberon_0002349,uberon_0001133,uberon_0002100,uberon_0001074,uberon_0000480,uberon_0002087,uberon_0007812,uberon_0005181,uberon_0001630,uberon_2000106,uberon_0001081,uberon_0002081
zdb-gene-040426-2068	scinlb	ensdarg00000058348	uberon_0002028,uberon_0001891,uberon_0001049,uberon_0008823
zdb-gene-040426-2069	elmo1	ensdarg00000098753	uberon_0002120,uberon_2005025,uberon_0000480,uberon_0000481,uberon_2000084,uberon_0004536,uberon_2001073,uberon_2005034,uberon_0000948,uberon_0014907,uberon_0001631
zdb-gene-010817-1	angpt1	ensdarg00000030364	uberon_0008823,uberon_0000481,uberon_0002064,uberon_0011944,uberon_0000948
zdb-gene-010817-2	angpt2b	ensdarg00000053906	uberon_0000489,uberon_0000481,uberon_0011944,uberon_2005034,uberon_0000948,uberon_0014907,uberon_0003088
zdb-gene-010817-3	angptl3	ensdarg00000044365	uberon_0002107,uberon_0000491,uberon_0005057
zdb-gene-040426-2797	canx	ensdarg00000037488	uberon_0000477,uberon_0000480,uberon_0008904
zdb-gene-040426-2795	rp2	ensdarg00000044339	uberon_0003052,uberon_0002407,uberon_0000083,uberon_0000957,uberon_2000106,uberon_0008823,uberon_0000019,uberon_0001792,uberon_0001791,uberon_0003060,uberon_0000480,uberon_0000926,uberon_0000948,uberon_0007812,uberon_0003926,uberon_0000042,uberon_0006800,uberon_0003102,uberon_0001789,uberon_4000164
zdb-gene-040704-3	rbck1	ensdarg00000031954	uberon_0000475,uberon_0000477,uberon_0002539,uberon_0000480,uberon_0003278,uberon_0004119
zdb-gene-070912-212	satb2	ensdarg00000061885	uberon_2000309,uberon_0000468
zdb-gene-060217-1	lgi1b	ensdarg00000058421	uberon_0001890,uberon_0000019,uberon_0002289,uberon_0002422,uberon_0008823
zdb-gene-030131-9416	taok2a	ensdarg00000074899	uberon_0012275,uberon_0005598,uberon_0008823
zdb-gene-030131-9149	prss23	ensdarg00000055786	uberon_0003930,uberon_0005291,uberon_0000948,uberon_0000489
zdb-gene-980526-35	tfa	ensdarg00000016771	uberon_0001890
zdb-gene-041201-1	atoh1b	ensdarg00000099564	uberon_0003051
zdb-gene-040426-1268	msi2b	ensdarg00000032614	uberon_0000489,uberon_0000019,uberon_0002616,uberon_0000468,uberon_0000948,uberon_0003102,uberon_0002422,uberon_4000164
zdb-gene-040426-1263	capn1a	ensdarg00000052702	uberon_0002407,uberon_0000042,uberon_0004119,uberon_0000033,uberon_0000019,uberon_0006860,uberon_0010313
zdb-gene-030131-4433	ppp4ca	ensdarg00000070570	uberon_0012275,uberon_0005598,uberon_0003513,uberon_2000084,uberon_0003524,uberon_0000468,uberon_0001891,uberon_0007812,uberon_0014907,uberon_0008823
zdb-gene-040426-1264	wdr46	ensdarg00000095879	uberon_0003052,uberon_0001555,uberon_2000084,uberon_0002100,uberon_0002407,uberon_0000042,uberon_0002616,uberon_0000491,uberon_0000480,uberon_0001016,uberon_0002107,uberon_0006800,uberon_0000948,uberon_0000033,uberon_0000019,uberon_0008823,uberon_0001017,uberon_0002422,uberon_0005057
zdb-gene-030131-428	pcm1	ensdarg00000062198	uberon_0003051,uberon_0002120,uberon_0008823
zdb-gene-040721-2	parvaa	ensdarg00000043710	uberon_2001593,uberon_0004119,uberon_2001594,uberon_0006860,uberon_4000164
zdb-gene-030131-355	rprd1b	ensdarg00000038113	uberon_0001555,uberon_0000489,uberon_0000019,uberon_0000491,uberon_0000480,uberon_0000033,uberon_0002107,uberon_0005057
zdb-gene-030901-1	mmp14a	ensdarg00000002235	uberon_0002241,uberon_0000477,uberon_0008823,uberon_0000042,uberon_0000480,uberon_0000479,uberon_0000468,uberon_0002328,uberon_0008895,uberon_0010313,uberon_2000106,uberon_0002407
zdb-gene-110511-1	susd4	ensdarg00000026335	uberon_0000489,uberon_0000019,uberon_0000073,uberon_0000966,uberon_0000033,uberon_0007812
zdb-gene-130530-668	si:ch211-287a12.9	ensdarg00000057004	uberon_0002107,uberon_0000491,uberon_0005057
zdb-gene-020829-1	sim1a	ensdarg00000023316	uberon_0007298,uberon_0002120,uberon_0000019,uberon_0000083,uberon_0006553,uberon_0009622,uberon_0000948,uberon_0000033,uberon_0001928,uberon_0010313,uberon_0005330,uberon_0034969
zdb-gene-060512-226	ndrg4	ensdarg00000103937	uberon_0002407,uberon_0000019,uberon_0002028,uberon_0000480,uberon_0000042,uberon_0004141,uberon_0000948,uberon_0001017,uberon_0002082,uberon_0000489,uberon_0001016,uberon_0002081
zdb-gene-070626-1	nkx6.2	ensdarg00000104735	uberon_0003922,uberon_0003921
zdb-gene-030508-1	otx5	ensdarg00000043483	uberon_0010135,uberon_0001905
zdb-gene-041014-73	dll4	ensdarg00000070425	uberon_0002407,uberon_0000479,uberon_0004536,uberon_2001073,uberon_0014903,uberon_0004573,uberon_0002065,uberon_0003524,uberon_0003473,uberon_0002200,uberon_0002201,uberon_0005805,uberon_0004119,uberon_0007302,uberon_0001631,uberon_0000489,uberon_0002457,uberon_0000480,uberon_0013765,uberon_0000042,uberon_0004537,uberon_2005000,uberon_0004121
zdb-gene-050425-1	fat1a	ensdarg00000017591	uberon_0002120
zdb-gene-050622-14	etv2	ensdarg00000053868	uberon_0004185,uberon_0004573,uberon_0000926,uberon_0000489,uberon_2005025,uberon_0004537,uberon_0000481,uberon_0000480,uberon_0000160,uberon_0002065,uberon_0003473,uberon_0004852,uberon_0005805,uberon_0013765,uberon_0006857,uberon_0014907
zdb-gene-050208-235	ambra1b	ensdarg00000039878	uberon_2000088,uberon_0003051,uberon_0002407,uberon_0000463,uberon_0002328,uberon_0014907,uberon_0002289,uberon_0012275,uberon_0000019,uberon_0002616,uberon_0003524,uberon_0011944,uberon_0000033,uberon_0001630,uberon_0002100,uberon_0005598,uberon_0002280,uberon_0000468,uberon_0007812,uberon_0000042,uberon_0000489,uberon_2001089,uberon_0003513,uberon_0002422
zdb-gene-030131-5911	ptpn11a	ensdarg00000020334	uberon_0004362,uberon_0000463,uberon_0000042,uberon_0013765,uberon_0011610,uberon_0002280,uberon_0001675,uberon_0000468,uberon_0000019,uberon_0008896,uberon_0004119,uberon_0009127,uberon_0000948,uberon_0000033,uberon_0003338,uberon_0006860,uberon_0007812,uberon_0003714,uberon_0003066,uberon_0002407
zdb-gene-030131-5919	fxyd6	ensdarg00000100971	uberon_0000477,uberon_0011610,uberon_0000480,uberon_0005886,uberon_0003103,uberon_0000033,uberon_0004119,uberon_0003107,uberon_0001016
zdb-gene-060929-1258	igf2bp1	ensdarg00000061478	uberon_0000957,uberon_0000480,uberon_0001792,uberon_0004121
zdb-gene-051102-1	nphs1	ensdarg00000060758	uberon_0005325,uberon_0002407,uberon_0000042,uberon_0006183,uberon_0000479,uberon_0000468,uberon_0000489,uberon_0000948,uberon_0003082,uberon_0007812,uberon_0004739,uberon_0007306,uberon_2000106,uberon_0001630
zdb-gene-051102-2	nphs2	ensdarg00000042850	uberon_0005325,uberon_0002407,uberon_0000042,uberon_0006183,uberon_0000479,uberon_0000468,uberon_0004739,uberon_0007306,uberon_2000106
zdb-gene-040723-1	gnl3l	ensdarg00000020595	uberon_0001555,uberon_0003052,uberon_0002407,uberon_0000491,uberon_2000084,uberon_0002199,uberon_0001016,uberon_0001017,uberon_2001278,uberon_0000033,uberon_0002107,uberon_0002100,uberon_0002028,uberon_0000480,uberon_0000468,uberon_0007812,uberon_0000019,uberon_0000042,uberon_0006800,uberon_0003102,uberon_0008823,uberon_0002422,uberon_0005057
zdb-gene-090112-3	fbn2b	ensdarg00000098237	uberon_0002349,uberon_0002199,uberon_0001133,uberon_0004573,uberon_2000040,uberon_0002065,uberon_0005805,uberon_0004119,uberon_0010313,uberon_0001630,uberon_0003088,uberon_0002100,uberon_2001286,uberon_0000480,uberon_0000468,uberon_0000948,uberon_0002328,uberon_0002081,uberon_0003473,uberon_0006860
zdb-gene-050808-1	nsfb	ensdarg00000038991	uberon_0008823,uberon_0000019,uberon_0000480,uberon_0000965,uberon_0000468,uberon_0001782,uberon_0010313,uberon_0008904
zdb-gene-050417-283	hexa	ensdarg00000052113	uberon_0004120
zdb-gene-050417-289	cops6	not_found	uberon_0003052,uberon_0003051,uberon_0005598,uberon_0002407,uberon_0002028,uberon_0012275,uberon_0001891,uberon_0000480,uberon_0000042,uberon_0000468,uberon_0002328,uberon_0006800,uberon_0000489,uberon_0000033,uberon_0000019,uberon_2000106,uberon_0001016,uberon_0001017
zdb-gene-990415-55	tie1	ensdarg00000004105	uberon_0003481,uberon_0007679,uberon_0003513,uberon_0000481
zdb-gene-060929-156	eml1	ensdarg00000042840	uberon_0004121
zdb-gene-030131-3165	plod1a	ensdarg00000059746	uberon_0007812,uberon_2000089,uberon_2001069,uberon_0003103
zdb-gene-030131-3161	npc1	ensdarg00000017180	uberon_0008823,uberon_0000019,uberon_0003059,uberon_0000926,uberon_0000468,uberon_0002328,uberon_0000033
zdb-gene-040303-2	pofut1	ensdarg00000008953	uberon_0000479,uberon_0000480,uberon_0015212,uberon_0001759,uberon_0003102,uberon_0010314,uberon_4000164
zdb-gene-140711-5	inf2	not_found	uberon_0002120,uberon_0005325,uberon_0005330,uberon_0000042,uberon_0005310,uberon_0000083,uberon_0000468,uberon_0006553,uberon_0005777,uberon_0000482,uberon_0004739,uberon_0002407
zdb-gene-041008-187	usp4	ensdarg00000014770	uberon_0000489,uberon_0000019,uberon_0000480,uberon_0000468,uberon_0000033,uberon_0007812,uberon_2000106,uberon_0001016,uberon_0001017
zdb-gene-101102-9	gabarapb	ensdarg00000052082	uberon_0010314,uberon_0000033
zdb-gene-030616-382	adrbk2	ensdarg00000104094	uberon_0005598,uberon_0000489,uberon_0002407,uberon_0000042,uberon_0000926,uberon_0000468,uberon_0004141,uberon_0003084,uberon_0000948,uberon_0000033,uberon_0000019,uberon_0007812,uberon_0002082,uberon_0010313,uberon_0002081
zdb-gene-100414-3	adrb2a	ensdarg00000088124	uberon_0000061,uberon_2000084
zdb-gene-050417-29	cdca7a	ensdarg00000077620	uberon_0000468
zdb-gene-081022-109	iqck	ensdarg00000076831	uberon_0000948,uberon_2001069,uberon_0000489
zdb-gene-030616-37	nsfa	ensdarg00000007654	uberon_0000480,uberon_0000468,uberon_0004119,uberon_0006860,uberon_0010313,uberon_0001016
zdb-gene-141210-1	mcc	not_found	uberon_0005598,uberon_0012275,uberon_0000019,uberon_0000468,uberon_0000033,uberon_2000106,uberon_0000489
zdb-gene-980526-404	foxa2	ensdarg00000003411	uberon_0000017,uberon_0000491,uberon_0000468,uberon_0002107,uberon_0003079,uberon_0001264,uberon_0007812,uberon_0000073,uberon_0005057
zdb-gene-980526-406	otx2	ensdarg00000011235	uberon_0001708,uberon_0000477,uberon_0000489,uberon_0000019,uberon_0000480,uberon_0003406,uberon_2001516,uberon_0004119,uberon_0013765
zdb-gene-980526-400	otx1b	ensdarg00000094992	uberon_0000477,uberon_2000168,uberon_0000019,uberon_0001890,uberon_0001891,uberon_0000480,uberon_0000468,uberon_0000948,uberon_0000489,uberon_0001846
zdb-gene-980526-403	nkx2.2a	ensdarg00000053298	uberon_0002240,uberon_0001708,uberon_0000477,uberon_0000480,uberon_0002616,uberon_2001256,uberon_0002422,uberon_0000948,uberon_0000016,uberon_0000468,uberon_0007329
zdb-gene-040426-2477	lta4h	ensdarg00000006029	uberon_0004121
zdb-gene-071218-6	lrrk2	ensdarg00000006169	uberon_0008823,uberon_0014764,uberon_0005412,uberon_0000948,uberon_0000033,uberon_0000019,uberon_0007812
zdb-gene-070112-532	asb11	ensdarg00000056561	uberon_0002407,uberon_0000042
zdb-gene-040426-1076	eif3g	ensdarg00000016889	uberon_0002407,uberon_0000042,uberon_0000948,uberon_2000084,uberon_0000468,uberon_0000033,uberon_0000019,uberon_0002100,uberon_2000106,uberon_0000489
zdb-gene-030131-5287	sap30l	ensdarg00000030213	uberon_0000948,uberon_0000489
zdb-gene-030131-5286	polr1a	ensdarg00000098375	uberon_0001708,uberon_0003052,uberon_0000477,uberon_0003051,uberon_0003714,uberon_0011610,uberon_2000084,uberon_0004119,uberon_0000178,uberon_2000106,uberon_0001016,uberon_0002407,uberon_0000019,uberon_0003406,uberon_0000033,uberon_0000151,uberon_0013765,uberon_0001017,uberon_0002100,uberon_0001049,uberon_0001714,uberon_0002028,uberon_0003338,uberon_0000480,uberon_0000468,uberon_0008896,uberon_20…
zdb-gene-110603-3	taok2b	ensdarg00000100620	uberon_0005598,uberon_0000480,uberon_0005281,uberon_0007812,uberon_0008823,uberon_0012275
zdb-gene-110603-4	maza	ensdarg00000087330	uberon_0008823,uberon_0000019,uberon_0001890,uberon_0001891,uberon_0012275,uberon_0007812,uberon_0005598
zdb-gene-990415-131	htt	ensdarg00000052866	uberon_0003050,uberon_0002407,uberon_0011610,uberon_2005220,uberon_0007812,uberon_0013765,uberon_2000106,uberon_0008823,uberon_0000019,uberon_0004362,uberon_0003406,uberon_0005281,uberon_0003278,uberon_0000033,uberon_0004119,uberon_0000178,uberon_0003066,uberon_0002533,uberon_0001049,uberon_0000480,uberon_0005886,uberon_0000468,uberon_0008896,uberon_2001516,uberon_3000977,uberon_0000941,uberon_00…
zdb-gene-990415-136	ldb2a	ensdarg00000019579	uberon_2001463
zdb-gene-050706-140	exosc3	ensdarg00000104246	uberon_0002240,uberon_0008823,uberon_0000019,uberon_0002028,uberon_0000468,uberon_0002037
zdb-gene-030131-651	hfe2	ensdarg00000030494	uberon_0005598,uberon_0000491,uberon_0000468,uberon_0002328,uberon_0002107,uberon_0005057,uberon_0012275
zdb-gene-030131-8752	rpl38	ensdarg00000006413	uberon_0003052,uberon_0003102,uberon_0000966,uberon_0001890,uberon_0001943,uberon_0001893,uberon_0000479,uberon_0003069,uberon_0001945,uberon_0008897,uberon_0002037,uberon_0006800,uberon_0000965,uberon_0000033,uberon_0007812,uberon_2000106,uberon_0002422,uberon_0002100
zdb-gene-030131-8022	ndst1b	ensdarg00000103606	uberon_0004573,uberon_2001286,uberon_0000480,uberon_0000481,uberon_0003473,uberon_0005805,uberon_0007812,uberon_0014907,uberon_0003088
zdb-gene-070117-2501	sec24d	ensdarg00000045946	uberon_0000078,uberon_0000464,uberon_0011610,uberon_0000033,uberon_0001840,uberon_0000151,uberon_0000480,uberon_0000468,uberon_0003107,uberon_0003102,uberon_0003103,uberon_0003406,uberon_0001032,uberon_2001516
zdb-gene-040704-39	btbd9	ensdarg00000068983	uberon_0008823,uberon_0000948,uberon_0000468,uberon_0000033,uberon_0002100
zdb-gene-101108-3	ptprb	ensdarg00000076624	uberon_2001286,uberon_2005025,uberon_0000480,uberon_0000481,uberon_0010314,uberon_0000033,uberon_0003088
zdb-gene-040704-35	cep41	ensdarg00000038500	uberon_0000477,uberon_0008823,uberon_0000480,uberon_0002280,uberon_0001846,uberon_0000948,uberon_0007812,uberon_0000463
zdb-gene-050417-455	mpzl1l	ensdarg00000059048	uberon_0000489,uberon_0011610,uberon_0000468,uberon_0003107,uberon_0000948,uberon_0000033,uberon_0004119
zdb-gene-060518-2	popdc2	ensdarg00000069922	uberon_0000467,uberon_0002407,uberon_0000042,uberon_0007271,uberon_0000489,uberon_0000480,uberon_0003082,uberon_0000468,uberon_0000479,uberon_0004479,uberon_0000948,uberon_0002081,uberon_0008229,uberon_0001774
zdb-gene-041014-325	pla2g4ab	ensdarg00000017141	uberon_0001891
zdb-gene-041014-322	hmcn1	ensdarg00000016936	uberon_0000151,uberon_2000040,uberon_0003097,uberon_0001003,uberon_0004120,uberon_4000163,uberon_4000164
zdb-gene-041014-328	atf6	ensdarg00000012656	uberon_0007812
zdb-gene-050419-109	iqcg	ensdarg00000068678	uberon_0003061,uberon_0005291,uberon_0004120
zdb-gene-001031-1	pax6b	ensdarg00000045936	uberon_0000475,uberon_0000477,uberon_0000019,uberon_0000966,uberon_0001892,uberon_0001985,uberon_0000480,uberon_0001801,uberon_0004733,uberon_0000965,uberon_0000964,uberon_0004119,uberon_0000073,uberon_0000489
zdb-gene-060526-14	antxr2a	ensdarg00000104118	uberon_0003063,uberon_0003056,uberon_0000468,uberon_0002328
zdb-gene-991228-4	etv5b	ensdarg00000044511	uberon_0001898
zdb-gene-050809-39	dhx8	ensdarg00000054707	uberon_0000468,uberon_0004120,uberon_0007812
zdb-gene-070626-3	bbs12	ensdarg00000016112	uberon_0005598,uberon_0012275,uberon_0002328
zdb-gene-100922-259	znf574	ensdarg00000087074	uberon_0000468
zdb-gene-040427-2	gdf11	ensdarg00000044924	uberon_0000017,uberon_0000481,uberon_0006925,uberon_0003102,uberon_0004120,uberon_0000152
zdb-gene-030219-51	mych	ensdarg00000077473	uberon_0010170,uberon_0003933,uberon_0002342,uberon_0000042,uberon_0000019,uberon_0008896,uberon_0002407,uberon_0001891,uberon_0004119,uberon_0000480,uberon_0002028,uberon_0000489,uberon_0000033,uberon_0003075,uberon_0007812,uberon_0000957,uberon_0003902,uberon_0002100
zdb-gene-051113-208	id4	ensdarg00000045131	uberon_0005181,uberon_0002082,uberon_0000489,uberon_0002081
zdb-gene-070803-1	tdrd1	ensdarg00000007465	uberon_0000061
zdb-gene-070803-3	bhlha15	ensdarg00000045166	uberon_0000017,uberon_0006925,uberon_0000481
zdb-gene-090630-1	lrrc32	ensdarg00000040621	uberon_0003086,uberon_0000481
zdb-gene-090814-1	tcf4	not_found	uberon_0007812,uberon_0002616,uberon_0002422
zdb-gene-040426-1180	nup98	ensdarg00000074955	uberon_0002616,uberon_0003496,uberon_2005021
zdb-gene-040426-1181	foxl1	ensdarg00000008133	uberon_0003052,uberon_0011618,uberon_0008823,uberon_0000019,uberon_0004120,uberon_0011610,uberon_0006800,uberon_0001945,uberon_0003457,uberon_0004119,uberon_0000033,uberon_0003102,uberon_2000488,uberon_0000151,uberon_0002037,uberon_0004752,uberon_0008911,uberon_0011607
zdb-gene-020812-3	twsg1b	not_found	uberon_2005025,uberon_0007679,uberon_2001063,uberon_0000481
zdb-gene-060526-234	fer	ensdarg00000012196	uberon_0000467,uberon_0000489,uberon_0000019,uberon_0011610,uberon_0000480,uberon_0000468,uberon_0004119,uberon_0003107,uberon_0000948,uberon_0010323,uberon_0001434
zdb-gene-030616-554	slc17a6b	ensdarg00000041150	uberon_0000480,uberon_0000468,uberon_0004121,uberon_0001016
zdb-gene-031112-9	gemin5	ensdarg00000079257	uberon_0000078,uberon_0010313
zdb-gene-990621-1	mdka	ensdarg00000036036	uberon_0000489,uberon_0000019
zdb-gene-990621-7	dmrt2a	ensdarg00000015072	uberon_0003081,uberon_0012275,uberon_0000926,uberon_0005598
zdb-gene-990621-5	th	ensdarg00000030621	uberon_0001945
zdb-gene-040426-2263	nup54	ensdarg00000103296	uberon_0000468
zdb-gene-990415-9	acvr1l	ensdarg00000014986	uberon_0002348,uberon_0000491,uberon_0004291,uberon_2001286,uberon_2000040,uberon_0001074,uberon_0005598,uberon_2000001,uberon_0005281,uberon_0009621,uberon_0001264,uberon_0002107,uberon_0003088,uberon_0002533,uberon_0000489,uberon_2001069,uberon_0001894,uberon_0000151,uberon_0000480,uberon_0000468,uberon_0000948,uberon_0007812,uberon_0002082,uberon_0009881,uberon_0002081,uberon_2001594,uberon_40…
zdb-gene-990415-8	pax2a	ensdarg00000028148	uberon_0000475,uberon_0003052,uberon_0007414,uberon_0003051,uberon_0002407,uberon_0010135,uberon_0001644,uberon_0000936,uberon_0000083,uberon_0014764,uberon_0001715,uberon_2007045,uberon_0019291,uberon_0007635,uberon_0001016,uberon_0008823,uberon_0003931,uberon_0005325,uberon_0005305,uberon_0000019,uberon_0001853,uberon_0005412,uberon_0005911,uberon_0001891,uberon_0004739,uberon_0003060,uberon_20…
zdb-gene-990415-5	hoxa13a	ensdarg00000100312	uberon_0000477,uberon_0002407,uberon_0000042,uberon_0000480,uberon_2000040,uberon_0000468,uberon_0000033,uberon_0007812,uberon_0010313,uberon_0008904,uberon_2000106
zdb-gene-011109-2	klf2b	ensdarg00000040432	uberon_0000061,uberon_0006603
zdb-gene-011109-1	klf2a	ensdarg00000042667	uberon_0000078,uberon_0002133,uberon_0000481,uberon_0006603,uberon_0005291,uberon_0003122,uberon_0002087,uberon_0006856,uberon_0005057
zdb-gene-030131-7479	rpl23a	ensdarg00000006316	uberon_0000489,uberon_0000019,uberon_0000479,uberon_0004119,uberon_0000480,uberon_0000042,uberon_0000033,uberon_0001264,uberon_0013765,uberon_0001021,uberon_0002407
zdb-gene-030131-2152	prickle1b	ensdarg00000045694	uberon_0000480,uberon_0000479,uberon_0003011,uberon_0010313,uberon_0007635
zdb-gene-060526-328	wdr66	ensdarg00000059855	uberon_0003061,uberon_0005291,uberon_0004120
zdb-gene-020509-2	gbx2	ensdarg00000002933	uberon_0000475,uberon_0004733,uberon_0005569,uberon_0005515,uberon_0005507,uberon_0005511,uberon_0010313
zdb-gene-020509-1	nek8	ensdarg00000045626	uberon_0005327,uberon_0002120,uberon_0005325,uberon_0007298,uberon_0034969,uberon_0000083,uberon_0000481,uberon_0006553,uberon_0000948,uberon_0007812,uberon_0004739,uberon_0002100
zdb-gene-070604-1	arhgef11	ensdarg00000052482	uberon_0002407,uberon_0000042,uberon_0000083,uberon_0000480,uberon_0001264,uberon_0000468,uberon_0005281,uberon_0000948,uberon_0004119,uberon_0013765,uberon_0002518,uberon_0003060,uberon_0000489,uberon_0002100
zdb-gene-040426-2044	cdc20	ensdarg00000100741	uberon_0012275,uberon_0000468,uberon_0005598
zdb-gene-030131-6701	nfkb2	ensdarg00000038687	uberon_0004120
zdb-gene-030131-6401	toporsa	ensdarg00000037260	uberon_0003926,uberon_0000489,uberon_0000019,uberon_0000480,uberon_0000042,uberon_0007812,uberon_0000957,uberon_0002407
zdb-gene-030131-2845	stk3	ensdarg00000011312	uberon_0000489,uberon_0000468,uberon_0000019
zdb-gene-040426-1241	slc33a1	ensdarg00000020085	uberon_0007812,uberon_0010313,uberon_0003102,uberon_4000164
zdb-gene-070112-272	ptpmt1	ensdarg00000013860	uberon_0000479,uberon_0014892,uberon_0000468
zdb-gene-030131-4411	parvb	ensdarg00000019117	uberon_0000489,uberon_0000042,uberon_0005181,uberon_0002082,uberon_0002407
zdb-gene-040426-1244	rars2	ensdarg00000032277	uberon_0003052,uberon_0006800,uberon_0008823
zdb-gene-040426-1246	def6a	ensdarg00000012247	uberon_0000475,uberon_0002533,uberon_0011610,uberon_0002407,uberon_0000042,uberon_0001890,uberon_0012275,uberon_0003059,uberon_2007029,uberon_2000058,uberon_0002328,uberon_0004119,uberon_0003107,uberon_2007045,uberon_0000019,uberon_0003063,uberon_0003075,uberon_0008823,uberon_0005598
zdb-gene-000804-1	per3	ensdarg00000010519	uberon_0004121
zdb-gene-031002-2	pld1a	ensdarg00000056228	uberon_0003496,uberon_0011362,uberon_0002616,uberon_0003513,uberon_2005021,uberon_0003524,uberon_2005054,uberon_0000480,uberon_0010313,uberon_0014907,uberon_0000489
zdb-gene-040120-4	dldh	ensdarg00000008785	uberon_0002407,uberon_0000042
zdb-gene-141209-1	si:dkey-165a24.9	ensdarg00000090052	uberon_0000463,uberon_0000480,uberon_0002280,uberon_0005281,uberon_0002120
zdb-gene-050131-1	ncstn	not_found	uberon_0000468
zdb-gene-010306-1	cyp11a1	ensdarg00000002347	uberon_2000106,uberon_0000468
zdb-gene-010306-3	slit2	ensdarg00000004246	uberon_0000479,uberon_0002165
zdb-gene-041008-1	polr2b	ensdarg00000098783	uberon_0008823,uberon_0000480,uberon_0000468,uberon_0000033,uberon_0010314,uberon_0001016,uberon_0001017
zdb-gene-030131-5427	ofd1	ensdarg00000000529	uberon_0000475,uberon_0005598,uberon_0005325,uberon_0008823,uberon_0000042,uberon_0002407,uberon_0014764,uberon_0000463,uberon_0006984,uberon_0002280,uberon_0005412,uberon_0000468,uberon_0005281,uberon_0015178,uberon_0003107,uberon_0004119,uberon_0000480,uberon_0004739,uberon_0012275
zdb-gene-030131-5930	adnp2b	ensdarg00000028431	uberon_0000178,uberon_0004120
zdb-gene-030131-5935	pho	ensdarg00000035133	uberon_0001555,uberon_0000489,uberon_0000019,uberon_0000491,uberon_0000480,uberon_0000033,uberon_0002107,uberon_0005057
zdb-gene-030130-1	epb41b	ensdarg00000029019	uberon_0002110,uberon_0000080,uberon_0000468,uberon_0000178,uberon_0002106
zdb-gene-131121-625	crocc2	ensdarg00000017425	uberon_0005281,uberon_0000480,uberon_0002280,uberon_0002120,uberon_0000463
zdb-gene-060929-1234	nphp1	ensdarg00000009046	uberon_0007298,uberon_0034969,uberon_0005598,uberon_0000083,uberon_0002328,uberon_0006553,uberon_0005330
zdb-gene-050522-242	pomgnt2	ensdarg00000010941	uberon_0005598,uberon_0000019,uberon_0012275,uberon_0000480,uberon_0000468,uberon_0005281,uberon_0001782,uberon_0000033,uberon_0007812,uberon_0008823
zdb-gene-000405-1	pbx1a	ensdarg00000100494	uberon_0000475,uberon_0003921,uberon_0002539,uberon_0004119,uberon_0004120,uberon_0006860
zdb-gene-050302-100	rnf213a	ensdarg00000099465	uberon_0003496,uberon_0000489,uberon_0000480,uberon_0000481,uberon_0010204,uberon_0003509,uberon_0010313,uberon_0011362
zdb-gene-040817-1	agrp	ensdarg00000069089	uberon_0012275,uberon_0000468,uberon_0004121,uberon_0005598
zdb-gene-061013-722	rgs18	ensdarg00000036106	uberon_0000477,uberon_0000463,uberon_0002280,uberon_0004120,uberon_0000480,uberon_2000940,uberon_2001472
zdb-gene-030131-3497	mylk3	ensdarg00000076348	uberon_0002407,uberon_0000042,uberon_0000468,uberon_0000948,uberon_0002082,uberon_0000489
zdb-gene-080405-1	tert	ensdarg00000042637	uberon_0001555,uberon_0001231,uberon_0001213,uberon_0000473,uberon_0000491,uberon_0000083,uberon_0004479,uberon_0001074,uberon_0001774,uberon_0000073,uberon_0015212,uberon_0000033,uberon_0002107,uberon_0002100,uberon_0002240,uberon_0000467,uberon_0001049,uberon_2001286,uberon_0000480,uberon_0007132,uberon_0000966,uberon_0018549,uberon_0006553,uberon_0005330,uberon_0001782,uberon_0001277,uberon_00…
zdb-gene-010724-5	arf1	ensdarg00000009484	uberon_0000464,uberon_0001840,uberon_0000489,uberon_0000019,uberon_0000468,uberon_0007812
zdb-gene-010724-7	copb2	ensdarg00000038743	uberon_0005598,uberon_0012275,uberon_0000468,uberon_0002328
zdb-gene-010724-6	fh	ensdarg00000075132	uberon_0000468
zdb-gene-050417-158	unc45a	ensdarg00000103643	uberon_0011610,uberon_0000178,uberon_0004573,uberon_0000077,uberon_0003406,uberon_0003085,uberon_0002200,uberon_0013765,uberon_0007303,uberon_0008911,uberon_0002513,uberon_0000480,uberon_0000481,uberon_0000468,uberon_0003122,uberon_2001516,uberon_0011085,uberon_2005026,uberon_0003457,uberon_0003473,uberon_0004740,uberon_0006860,uberon_0003123
zdb-gene-080722-15	nfixa	ensdarg00000043226	uberon_0001630,uberon_0004120,uberon_0000479,uberon_0000468
zdb-gene-040808-19	eif3ha	ensdarg00000102452	uberon_0000477,uberon_0008823,uberon_0003513,uberon_0000480,uberon_0000481,uberon_2000940,uberon_0003524,uberon_0007812,uberon_0014907,uberon_2000106,uberon_0002100
zdb-gene-130730-2	zbtb42	ensdarg00000102761	uberon_0000489,uberon_0000019,uberon_0000479,uberon_0014892,uberon_0000468,uberon_0003102,uberon_0000033,uberon_4000164,uberon_0000948
zdb-gene-030131-3727	sdcbp2	ensdarg00000012513	uberon_0007812,uberon_0000468
zdb-gene-030616-58	gpr161	ensdarg00000055659	uberon_0003922,uberon_0002407,uberon_0000042,uberon_0001894,uberon_0000491,uberon_0004291,uberon_0004141,uberon_0000489,uberon_0002107,uberon_0002050,uberon_0005181,uberon_0002082,uberon_0009881,uberon_0005057
zdb-gene-070818-1	loxl2a	ensdarg00000044010	uberon_2005025,uberon_0014907,uberon_0000479,uberon_0000481
zdb-gene-030616-54	thoc2	ensdarg00000037503	uberon_0001555,uberon_0000489,uberon_0000019,uberon_0002407,uberon_0000491,uberon_0000480,uberon_0000042,uberon_0000948,uberon_0000033,uberon_0002107,uberon_0005057
zdb-gene-030616-56	ccdc80	ensdarg00000000002	uberon_0007812,uberon_0005598,uberon_0012275
zdb-gene-040426-17	jmjd6	ensdarg00000102896	uberon_0001049,uberon_0008823,uberon_0005598,uberon_0002028,uberon_0001891,uberon_0002328,uberon_0004141,uberon_0000948,uberon_0002082,uberon_0002081
zdb-gene-980526-466	sox11b	ensdarg00000095743	uberon_0000468,uberon_0004121
zdb-gene-980526-464	kita	ensdarg00000043317	uberon_0001555,uberon_0000475,uberon_0000477,uberon_0004119,uberon_0000480,uberon_0005886,uberon_0000468,uberon_3000977,uberon_0004120,uberon_2001463,uberon_0010313
zdb-gene-040822-7	abrab	ensdarg00000033854	uberon_0005325,uberon_0000489,uberon_0000481,uberon_0000468,uberon_0000948,uberon_0007812,uberon_0004739,uberon_0002100
zdb-gene-040426-2452	sfpq	ensdarg00000011564	uberon_0008823,uberon_0000935,uberon_2000084,uberon_0001032,uberon_0001016,uberon_0002407,uberon_0003931,uberon_0000019,uberon_0003936,uberon_0005281,uberon_0006284,uberon_0000033,uberon_0002437,uberon_2000597,uberon_0002289,uberon_0002285,uberon_0002286,uberon_0000480,uberon_0000468,uberon_0000948,uberon_0007812,uberon_0000042,uberon_0001945,uberon_0002100,uberon_0002422
zdb-gene-030131-2453	top2a	ensdarg00000024488	uberon_0002407,uberon_2000084,uberon_2000106,uberon_0001016,uberon_0008823,uberon_0000019,uberon_0000033,uberon_0004119,uberon_0001017,uberon_0002100,uberon_0001049,uberon_0001890,uberon_0001891,uberon_0000480,uberon_0000468,uberon_0000966,uberon_0000965,uberon_0000948,uberon_0007812,uberon_0007567,uberon_0000042
zdb-gene-030131-8917	plxnb2a	ensdarg00000094799	uberon_2001073,uberon_0000480,uberon_0000481
zdb-gene-030131-1428	prex1	ensdarg00000075793	uberon_0000489
zdb-gene-980526-283	egr2b	ensdarg00000042826	uberon_0002028
zdb-gene-980526-280	dlx3b	ensdarg00000014626	uberon_0000477,uberon_0003051,uberon_0000463,uberon_0002280,uberon_0000480,uberon_0010313,uberon_0000982
zdb-gene-980526-284	raraa	ensdarg00000056783	uberon_0002107,uberon_0000491,uberon_0005057
zdb-gene-040426-820	cdc14b	ensdarg00000021483	uberon_0002120,uberon_0002407,uberon_0000042,uberon_0000468,uberon_0007812,uberon_0010314,uberon_0008823
zdb-gene-040426-1714	pin1	ensdarg00000101915	uberon_0004573
zdb-gene-050417-71	kif3a	ensdarg00000087538	uberon_0003926,uberon_0002120,uberon_0000019,uberon_0000080,uberon_0000480,uberon_0000468,uberon_0000957,uberon_0004119,uberon_0006860,uberon_0001789,uberon_0005057
zdb-gene-050417-76	camk4	ensdarg00000005372	uberon_0003061,uberon_0005291,uberon_0004120
zdb-gene-030131-102	ctgfa	ensdarg00000042934	uberon_0001708,uberon_0000477,uberon_0005598,uberon_0000019,uberon_0000480,uberon_0000468,uberon_0002328,uberon_0004141,uberon_0000948,uberon_0003102,uberon_0000151,uberon_0007812,uberon_0000489
zdb-gene-030909-10	itgb1b	not_found	uberon_0005281,uberon_0004573,uberon_0002407,uberon_0000042,uberon_0002065,uberon_0003473,uberon_0000480,uberon_0014907,uberon_0007812,uberon_0003524,uberon_2000001,uberon_0000033,uberon_0005805,uberon_0008823,uberon_0004141,uberon_0005181,uberon_0002082,uberon_0010314,uberon_0005598
zdb-gene-030909-14	hs6st2	ensdarg00000012025	uberon_2001286,uberon_0000480,uberon_0003513,uberon_0000481,uberon_0003524,uberon_0011944,uberon_0014907
zdb-gene-030909-4	csrp1a	ensdarg00000006603	uberon_0000489,uberon_0012275,uberon_0002328,uberon_0003084,uberon_0000948,uberon_0007812,uberon_0002100,uberon_0005598
zdb-gene-030909-1	sox2	ensdarg00000070913	uberon_0012275,uberon_0005598,uberon_0000468,uberon_0003102,uberon_0000019,uberon_4000164,uberon_0000489
zdb-gene-050104-1	perp	ensdarg00000063572	uberon_0000479,uberon_0000468,uberon_0002328,uberon_0002199,uberon_0003102,uberon_0000151,uberon_0007812,uberon_4000164
zdb-gene-080505-1	ppargc1a	ensdarg00000067829	uberon_0000479,uberon_0001630,uberon_0004120
zdb-gene-030131-8003	atl1	ensdarg00000060481	uberon_0002037,uberon_0010313
zdb-gene-040801-50	otud5b	ensdarg00000056840	uberon_0005598,uberon_0002407,uberon_0000042,uberon_0012275,uberon_0000480,uberon_0000468,uberon_0002100,uberon_2000106,uberon_0001016,uberon_0001017
zdb-gene-030131-8007	arf6a	ensdarg00000101626	uberon_0002107,uberon_0000491,uberon_0000481,uberon_0003704,uberon_0005057
zdb-gene-030131-8004	sema6a	not_found	uberon_0004128
zdb-gene-090706-1	doc2a	not_found	uberon_0005281,uberon_0000480,uberon_0008823
zdb-gene-020905-1	atp2a1	ensdarg00000020574	uberon_0001774,uberon_0000467,uberon_0000480,uberon_0000479,uberon_0000468,uberon_0002328,uberon_0004479,uberon_0002100
zdb-gene-030131-4605	vegfab	ensdarg00000034700	uberon_0003513,uberon_0000481,uberon_0003524,uberon_0011944,uberon_0014907
zdb-gene-040704-15	impdh1a	ensdarg00000042336	uberon_0000489,uberon_0000019,uberon_0000073,uberon_0000468,uberon_0000966,uberon_0010313
zdb-gene-080521-3	kmt2a	ensdarg00000004537	uberon_0002407,uberon_0000042,uberon_0000480,uberon_0000468,uberon_0000010,uberon_0000033,uberon_0000019,uberon_0001016,uberon_0008823
zdb-gene-050201-2	unc119b	ensdarg00000044362	uberon_2000001,uberon_0000061
zdb-gene-020125-5	gria3a	ensdarg00000032737	uberon_0000468
zdb-gene-020125-3	gria2a	ensdarg00000070173	uberon_0002240,uberon_0000477,uberon_0005945,uberon_0011242,uberon_0002616,uberon_0002286,uberon_0002539,uberon_0000480,uberon_2000940,uberon_0009635,uberon_0002422,uberon_0000033,uberon_2001472
zdb-gene-040827-1	ift172	ensdarg00000041870	uberon_0003051,uberon_0000080,uberon_0011611,uberon_0000083,uberon_0000957,uberon_0000019,uberon_0004119,uberon_0003060,uberon_0002100,uberon_0000467,uberon_0002120,uberon_0001787,uberon_0000480,uberon_0000468,uberon_0000966,uberon_0007812,uberon_0008911,uberon_0003926,uberon_0003457,uberon_0003107,uberon_0010323,uberon_0001789,uberon_0000073,uberon_0001434,uberon_0005057
zdb-gene-040827-2	lrrc6	ensdarg00000053318	uberon_0003051,uberon_0000080,uberon_0000083,uberon_0000463,uberon_0005325,uberon_0009622,uberon_0004128,uberon_0004739,uberon_0002100,uberon_0002533,uberon_0002120,uberon_0002280,uberon_0000926,uberon_0000468,uberon_0000481,uberon_0007812,uberon_0005256,uberon_0003060,uberon_0005330,uberon_0004141,uberon_0003077,uberon_0005057
zdb-gene-040827-3	sf3b1	ensdarg00000056138	uberon_0010170,uberon_0002342,uberon_0008823,uberon_0004120,uberon_0000019,uberon_0002539,uberon_0000480,uberon_0001675,uberon_0000468,uberon_2000084,uberon_0000033,uberon_0003338,uberon_0007812,uberon_0002100,uberon_0003714,uberon_2000106,uberon_0001016,uberon_0001017
zdb-gene-040827-4	pkd2	ensdarg00000014098	uberon_0001555,uberon_0008823,uberon_0000083,uberon_0002328,uberon_0004536,uberon_2001055,uberon_2000001,uberon_0000033,uberon_0004119,uberon_0004739,uberon_0001631,uberon_0002100,uberon_0002120,uberon_0000480,uberon_0000468,uberon_0001007,uberon_0005325,uberon_0000948,uberon_0007812,uberon_0005310,uberon_0003060,uberon_0005330,uberon_2001073
zdb-gene-041114-53	rab11a	ensdarg00000041450	uberon_2000001,uberon_0000489,uberon_0000019,uberon_0003513,uberon_0000480,uberon_0000481,uberon_0000468,uberon_0003524,uberon_0002049,uberon_0000033,uberon_0014907
zdb-gene-000406-10	ccnb1	ensdarg00000051923	uberon_0000480,uberon_0000468,uberon_0000033,uberon_0010314,uberon_0001016,uberon_0001017
zdb-gene-100922-270	gba	ensdarg00000076058	uberon_0002240,uberon_2000250,uberon_0003457,uberon_0000491,uberon_0000480,uberon_0002514,uberon_0000468,uberon_0002390,uberon_0002107,uberon_0002106,uberon_0010313,uberon_0002100
zdb-gene-041210-303	smarcal1	ensdarg00000102265	uberon_2001518,uberon_0011610,uberon_0000489,uberon_0000019,uberon_0000481,uberon_0003406,uberon_0011607,uberon_0011944,uberon_2005034,uberon_0000948,uberon_0000033,uberon_0004119,uberon_0004752,uberon_2001521,uberon_2001519,uberon_0002100
zdb-gene-080410-1	sp2	ensdarg00000076763	uberon_0012275,uberon_0000033,uberon_0007812,uberon_0010314,uberon_0005598
zdb-gene-090313-276	lzts2a	ensdarg00000074597	uberon_0003062,uberon_0000019,uberon_0000489,uberon_0000033,uberon_4000164
zdb-gene-050913-156	esco2	ensdarg00000014685	uberon_0001708,uberon_0003052,uberon_0008823,uberon_0000935,uberon_0011615,uberon_0002199,uberon_2000084,uberon_0001074,uberon_2001522,uberon_2000106,uberon_0001016,uberon_0001017,uberon_0003931,uberon_0001555,uberon_0012275,uberon_0000019,uberon_0003936,uberon_0000941,uberon_0003406,uberon_0002028,uberon_0000033,uberon_0004119,uberon_0013765,uberon_0002437,uberon_2000597,uberon_0002240,uberon_00…
zdb-gene-070112-1002	pomt2	ensdarg00000055027	uberon_0007812,uberon_0002407,uberon_0000042
zdb-gene-050809-1	slc8a1a	ensdarg00000013422	uberon_0002407,uberon_0000042,uberon_0002349,uberon_0001630,uberon_0000468,uberon_0001133,uberon_0000948,uberon_0000033,uberon_0002081,uberon_0002082,uberon_0000489
zdb-gene-050809-3	rnf121	ensdarg00000060282	uberon_0014892,uberon_0010313,uberon_0000479,uberon_0000468
zdb-gene-050417-387	henmt1	ensdarg00000018871	uberon_0010313
zdb-gene-040923-1	slc25a24l	ensdarg00000038977	uberon_0001708,uberon_0001555,uberon_0000477,uberon_0002407,uberon_0000019,uberon_0000491,uberon_0000480,uberon_0000042,uberon_0005886,uberon_0000489,uberon_0000033,uberon_0002107,uberon_0005057
zdb-gene-040923-2	rbfox1l	ensdarg00000021184	uberon_0014892,uberon_0000479
zdb-gene-011115-1	ywhag1	ensdarg00000067626	uberon_0008823,uberon_0004141,uberon_0000033,uberon_0005181,uberon_0002082,uberon_0010314
zdb-gene-030131-3809	src	ensdarg00000008107	uberon_0004119,uberon_0003406,uberon_0003107,uberon_2001516,uberon_0003103,uberon_0004752
zdb-gene-050417-135	syt13	ensdarg00000012306	uberon_0004120
zdb-gene-030131-9814	rspo3	ensdarg00000070081	uberon_0000033,uberon_0000468,uberon_0000019,uberon_0008823
zdb-gene-020402-1	glra3	ensdarg00000011066	uberon_0008823
zdb-gene-020402-4	dachb	ensdarg00000034785	uberon_0004119
zdb-gene-050407-3	phox2bb	ensdarg00000091029	uberon_0010313,uberon_0004119
zdb-gene-050407-2	ptges	ensdarg00000020136	uberon_0010314,uberon_0000479,uberon_0000468,uberon_0000033,uberon_0002328
zdb-gene-050407-1	flt1	ensdarg00000019371	uberon_0002240,uberon_0002407,uberon_0000042,uberon_0003513,uberon_0002457,uberon_0000479,uberon_0003524,uberon_0005181,uberon_0002082
zdb-gene-040426-2204	sqstm1	ensdarg00000075014	uberon_0000468
zdb-gene-040426-2209	epcam	ensdarg00000040534	uberon_0000475,uberon_0000477,uberon_0000463,uberon_0000480,uberon_0000491,uberon_0002280,uberon_2000084,uberon_2000940,uberon_0002199,uberon_0003102,uberon_0002107,uberon_0005057
zdb-gene-040312-3	cnr1	ensdarg00000009020	uberon_2000318,uberon_0002309,uberon_0002616,uberon_0000480,uberon_0014891
zdb-gene-070117-2369	smf	not_found	uberon_0000468
zdb-gene-020806-3	mst1	ensdarg00000103308	uberon_0000077
zdb-gene-020806-5	esr1	ensdarg00000004111	uberon_2001157
zdb-gene-980526-72	rarab	ensdarg00000034893	uberon_0002513,uberon_0007844,uberon_0002531,uberon_0000491,uberon_0004376,uberon_0008911,uberon_0004375,uberon_0007390,uberon_0010741,uberon_0004121,uberon_0000151,uberon_0002107,uberon_0005419,uberon_0004753,uberon_0005057
zdb-gene-990715-16	smn1	ensdarg00000018494	uberon_0001555,uberon_0000044,uberon_0003714,uberon_0007134,uberon_0003338,uberon_0000480,uberon_0000468,uberon_0004119
zdb-gene-990715-10	skib	ensdarg00000008034	uberon_0002240,uberon_0011610,uberon_0002397,uberon_0003107,uberon_0004119,uberon_0004752,uberon_0011242
zdb-gene-030131-6724	rbm7	ensdarg00000020841	uberon_0002037,uberon_0002028
zdb-gene-091019-1	arap3	ensdarg00000076801	uberon_0002407,uberon_0000042,uberon_0000480,uberon_2000084,uberon_0004536,uberon_2001073,uberon_0001631
zdb-gene-091118-8	wwc1	ensdarg00000076041	uberon_0003051,uberon_0002280,uberon_0000463,uberon_0000033
zdb-gene-040426-1513	slc2a12	ensdarg00000036865	uberon_0000489,uberon_0000481,uberon_0000948,uberon_0000946
zdb-gene-040426-1512	asah1b	ensdarg00000034817	uberon_0004121,uberon_0002100
zdb-gene-080917-53	pax3b	ensdarg00000028348	uberon_0004185,uberon_0000467,uberon_0001043,uberon_0000480,uberon_0004253,uberon_0007269,uberon_0000481,uberon_0000077,uberon_0000933,uberon_0011648,uberon_0003831,uberon_0005291,uberon_0010314,uberon_2002200
zdb-gene-081107-40	prop1	ensdarg00000039756	uberon_0002616,uberon_0003103,uberon_0002196,uberon_0000007
zdb-gene-070912-613	vcpip1	ensdarg00000060177	uberon_0005598,uberon_0000489,uberon_0000019,uberon_2001593,uberon_0012275,uberon_0000468,uberon_0002328,uberon_0000033,uberon_0007812,uberon_0002100
zdb-gene-061019-2	fas	ensdarg00000043586	uberon_0002407,uberon_0000042,uberon_0000479,uberon_0002328,uberon_0000033,uberon_0007812,uberon_0010314
zdb-gene-030131-464	wdr36	ensdarg00000004774	uberon_0001555,uberon_2000098,uberon_0000489,uberon_0000019,uberon_0000480,uberon_0000491,uberon_0001803,uberon_0000966,uberon_0000965,uberon_0000033,uberon_0002107,uberon_0000073,uberon_0003065,uberon_0005057
zdb-gene-030131-1980	gas8	ensdarg00000101431	uberon_0005598,uberon_0000463,uberon_0012275,uberon_0002280,uberon_0000042,uberon_0000033,uberon_0002407
zdb-gene-070117-37	reck	ensdarg00000090039	uberon_0000044,uberon_2001052,uberon_0003714,uberon_0002616,uberon_0000480,uberon_0007134,uberon_2005020,uberon_0002200,uberon_0000033,uberon_0003338,uberon_2005034,uberon_0008998
zdb-gene-040625-6	sra1	ensdarg00000053619	uberon_0000489,uberon_0000042,uberon_0005181,uberon_0002082,uberon_0002407
zdb-gene-030131-5408	vcp	ensdarg00000020008	uberon_0008823,uberon_0001894,uberon_0001795,uberon_0001792,uberon_0000468,uberon_0001785,uberon_0000033,uberon_0000019,uberon_0000480,uberon_0000957,uberon_0000941,uberon_0002100
zdb-gene-030131-9662	rap1b	ensdarg00000008867	uberon_0012275,uberon_0000489,uberon_0000480,uberon_0000468,uberon_0002328,uberon_0002200,uberon_0003102,uberon_0000019,uberon_0003063,uberon_0003075,uberon_4000164,uberon_0005598
zdb-gene-041212-50	ift80	ensdarg00000038879	uberon_0002407,uberon_0000080,uberon_0011611,uberon_0000083,uberon_0000957,uberon_2001508,uberon_0000019,uberon_0007215,uberon_0004119,uberon_0003060,uberon_0002241,uberon_0002120,uberon_0000480,uberon_0000468,uberon_0000948,uberon_0007812,uberon_0008911,uberon_0003926,uberon_0000042,uberon_0003457,uberon_0003107,uberon_0001787,uberon_0005057
zdb-gene-041212-53	pink1	ensdarg00000001929	uberon_0002407,uberon_0001945,uberon_2000106,uberon_0008823,uberon_0012275,uberon_0000019,uberon_0000033,uberon_0010313,uberon_0002240,uberon_2000098,uberon_2000318,uberon_0005598,uberon_0000480,uberon_0000468,uberon_0007812,uberon_0001846,uberon_0000042,uberon_0014891,uberon_0003102,uberon_4000164
zdb-gene-041212-56	jazf1b	ensdarg00000056793	uberon_2000001,uberon_0000468
zdb-gene-071119-6	lrrc10	ensdarg00000045612	uberon_0002407,uberon_0000042,uberon_0000468,uberon_0000948,uberon_0002081,uberon_0002082,uberon_0000489
zdb-gene-060503-499	dyrk1b	ensdarg00000070187	uberon_0000489,uberon_0000019,uberon_0002539,uberon_0000925,uberon_0000948,uberon_0000033,uberon_0007812
zdb-gene-071119-2	nes	not_found	uberon_0001644,uberon_0011215,uberon_0002289,uberon_0000019,uberon_0000966,uberon_0002028,uberon_0001891,uberon_0001647,uberon_0000480,uberon_0001759,uberon_0000479,uberon_0001945,uberon_0001645,uberon_0000965,uberon_0001643,uberon_0000033,uberon_0002422,uberon_0008823
zdb-gene-040426-2076	xpnpep3	ensdarg00000007916	uberon_0012275,uberon_0002328,uberon_0000033,uberon_0010314,uberon_0005598
zdb-gene-041114-166	mfsd2aa	ensdarg00000030630	uberon_0008823,uberon_0000480,uberon_0000481,uberon_0000468,uberon_0002200,uberon_0000948,uberon_0000033
zdb-gene-080721-18	pip4k2aa	ensdarg00000003776	uberon_0005598,uberon_0000042,uberon_0012275,uberon_0000468,uberon_0000489,uberon_0000033,uberon_0000019,uberon_0002407
zdb-gene-080721-17	kcnip1a	not_found	uberon_0005281,uberon_0002280,uberon_0000480,uberon_0000463
zdb-gene-080721-13	map2k4b	ensdarg00000077177	uberon_0012275,uberon_0005598,uberon_0000468,uberon_0002328
zdb-gene-090311-50	rasa1b	ensdarg00000073665	uberon_0001708
zdb-gene-030131-3127	chsy1	ensdarg00000079027	uberon_0001708,uberon_0014764,uberon_2001456,uberon_0000019,uberon_0000073,uberon_0003069,uberon_0005412,uberon_0000033,uberon_0004119,uberon_2005409,uberon_0003278,uberon_0000489,uberon_2005317,uberon_0000480,uberon_0000468,uberon_0000966,uberon_0000965,uberon_0000948,uberon_0007812,uberon_0002087,uberon_0002328,uberon_0001792,uberon_0007215,uberon_0001782,uberon_0003098,uberon_0003071,uberon_00…
zdb-gene-001205-1	csf1ra	ensdarg00000102986	uberon_0008823,uberon_0002291,uberon_0000019,uberon_3000982,uberon_0002067,uberon_0000033,uberon_0010313,uberon_0008911,uberon_0003088,uberon_0002100,uberon_0002240,uberon_0002412,uberon_0000468,uberon_2001463,uberon_0000966,uberon_3000977,uberon_0001948,uberon_4000163
zdb-gene-091014-3	amotl1	not_found	uberon_0003524,uberon_0014907,uberon_0003513,uberon_0000481
zdb-gene-040808-32	chrne	ensdarg00000034307	uberon_0000042
zdb-gene-040808-34	cdkl1	ensdarg00000017329	uberon_0000019,uberon_0000042,uberon_0002407,uberon_0007812,uberon_0000033,uberon_0008823,uberon_0002100
zdb-gene-140513-1	dusp27	ensdarg00000099889	uberon_0007812,uberon_0000019,uberon_0000948,uberon_0000489
zdb-gene-060315-10	slc30a8	ensdarg00000100917	uberon_0000061
zdb-gene-030131-2291	cc2d2a	ensdarg00000090971	uberon_0002120,uberon_0000083,uberon_0000468,uberon_0000966,uberon_0000073,uberon_0007812,uberon_0003060
zdb-gene-980526-440	cbfb	ensdarg00000040917	uberon_0000489,uberon_0000479,uberon_0000948,uberon_0014892,uberon_0002082,uberon_0002081
zdb-gene-090313-46	pigt	ensdarg00000075842	uberon_0002328,uberon_0012275,uberon_0005598
zdb-gene-030131-5243	rnf2	ensdarg00000010381	uberon_0002407,uberon_0000933,uberon_0003831,uberon_0011004,uberon_0000073,uberon_0003462,uberon_0000077,uberon_0000033,uberon_0000151,uberon_0003351,uberon_0004117,uberon_2002200,uberon_0002100,uberon_2000250,uberon_0002539,uberon_0011648,uberon_0013765,uberon_0007812,uberon_0000042,uberon_0000966,uberon_0004253,uberon_0004376,uberon_0004375,uberon_0004745,uberon_0010321,uberon_0004741,uberon_00…
zdb-gene-040426-2435	leo1	ensdarg00000055357	uberon_0002407,uberon_0000042,uberon_0000489,uberon_0004152,uberon_0007215,uberon_0011004,uberon_0002063,uberon_0010313,uberon_0002082,uberon_0011242,uberon_0000948
zdb-gene-040426-2434	mcrs1	ensdarg00000020840	uberon_0008823,uberon_0000019,uberon_0000966,uberon_0000073,uberon_0000480,uberon_0001016,uberon_0001017
zdb-gene-001229-1	alas2	ensdarg00000038643	uberon_0000178,uberon_0000489,uberon_0000468,uberon_0000948
zdb-gene-030128-4	smad3b	ensdarg00000010207	uberon_2000033,uberon_0000073,uberon_0003079,uberon_0000468
zdb-gene-030128-3	smad7	ensdarg00000016858	uberon_0002407,uberon_0000042,uberon_0012275,uberon_0000926,uberon_0000468,uberon_0002328,uberon_0000489,uberon_0000033,uberon_0000019,uberon_0007812,uberon_0001630,uberon_0005598
zdb-gene-040406-1	cx30.3	ensdarg00000042707	uberon_0000948,uberon_2000676,uberon_0000463,uberon_2000530,uberon_0000489
zdb-gene-000906-1	sptb	ensdarg00000030490	uberon_0000080,uberon_0005057,uberon_0000178,uberon_0005181,uberon_0002082,uberon_0002081
zdb-gene-110110-3	bicc2	ensdarg00000076557	uberon_0005325,uberon_0005330,uberon_0000083,uberon_0000481,uberon_0002100,uberon_0003060,uberon_0005310
zdb-gene-020416-5	tbx6	ensdarg00000011785	uberon_0006065,uberon_0001075,uberon_0014907,uberon_0012275,uberon_0004247,uberon_0015178,uberon_0003082,uberon_0000178,uberon_0008911,uberon_0003089,uberon_0003861,uberon_0002412,uberon_0005598,uberon_0000481,uberon_0000468,uberon_0006984,uberon_0007812,uberon_0003901,uberon_0003524,uberon_2001089,uberon_0001630,uberon_0003513,uberon_0005177,uberon_0003103
zdb-gene-070912-423	rpgra	ensdarg00000056617	uberon_0003052,uberon_0008823,uberon_0000019,uberon_0000480,uberon_0006800,uberon_0001008
zdb-gene-990415-174	neurog1	ensdarg00000056130	uberon_0001708,uberon_0000475,uberon_0004906,uberon_0003714,uberon_2000267,uberon_2000558,uberon_2001314,uberon_0002616,uberon_2000940,uberon_0015212,uberon_0003338,uberon_0000044,uberon_0007134,uberon_0000480,uberon_0005886,uberon_0000468,uberon_2001481,uberon_0005377,uberon_0004185,uberon_0000165,uberon_2000175,uberon_0003102
zdb-gene-990415-173	notch1a	ensdarg00000103554	uberon_0001774,uberon_0005598,uberon_0012275,uberon_0000480,uberon_2000728,uberon_0004479,uberon_0015178,uberon_0006984,uberon_0010313,uberon_0001016,uberon_0002100
zdb-gene-990415-172	neurod1	ensdarg00000019566	uberon_0000477,uberon_0000480,uberon_0010314,uberon_2000940
zdb-gene-990415-171	cdh2	ensdarg00000018693	uberon_0003052,uberon_0008823,uberon_0002533,uberon_2000098,uberon_0010135,uberon_0000935,uberon_0000464,uberon_0004479,uberon_2000597,uberon_0001790,uberon_0014907,uberon_0001032,uberon_2000940,uberon_0001016,uberon_0001774,uberon_0003931,uberon_2007024,uberon_0012275,uberon_0000019,uberon_0003936,uberon_0001795,uberon_0002346,uberon_2007029,uberon_0003524,uberon_0002827,uberon_0005281,uberon_00…
zdb-gene-990415-179	nkx2.7	ensdarg00000021232	uberon_0000489,uberon_0000042,uberon_0001083,uberon_0018649,uberon_0002302,uberon_0000948,uberon_0004490,uberon_0002407,uberon_0002081,uberon_0002082,uberon_0001630
zdb-gene-040426-1160	exoc2	ensdarg00000055610	uberon_0001708,uberon_0000477,uberon_0002407,uberon_0000042,uberon_0000480,uberon_0001697,uberon_0000468,uberon_2000084,uberon_0000033,uberon_0000019,uberon_0002100,uberon_0000489
zdb-gene-050417-97	dmbx1b	ensdarg00000002510	uberon_0000966,uberon_0010314,uberon_0001945
zdb-gene-040718-181	sf3b5	ensdarg00000016855	uberon_0008823,uberon_0000019,uberon_0002407,uberon_0000948,uberon_0000480,uberon_0000042,uberon_2000084,uberon_0002422,uberon_0002028,uberon_0000468,uberon_0000033,uberon_0002100,uberon_2000106,uberon_0001016,uberon_0001017
zdb-gene-070117-2098	apo	not_found	uberon_0008823,uberon_0002028,uberon_0000480,uberon_0005281,uberon_0001890,uberon_2000106,uberon_0001016,uberon_0001017
zdb-gene-050706-185	gigfy2	ensdarg00000009735	uberon_0005598,uberon_0000019,uberon_0000489,uberon_0000468,uberon_0003102,uberon_0000033,uberon_4000164,uberon_0012275
zdb-gene-070112-2312	hs2st1a	ensdarg00000099478	uberon_0000468,uberon_0007383,uberon_0002050
zdb-gene-070112-932	ogg1	ensdarg00000060002	uberon_0003052,uberon_0002289,uberon_0000019,uberon_0001891,uberon_0000480,uberon_0006800,uberon_0005281,uberon_0008823,uberon_0004141,uberon_0005181,uberon_0002082,uberon_0002081
zdb-gene-040801-77	tuba8l3	ensdarg00000070155	uberon_0001708,uberon_0000467,uberon_0000477,uberon_0000480,uberon_0010323,uberon_0001434
zdb-gene-030131-616	gnl3	ensdarg00000006219	uberon_0001555,uberon_0003052,uberon_0002407,uberon_0000935,uberon_0000491,uberon_2000084,uberon_0002199,uberon_0000957,uberon_0003931,uberon_0000019,uberon_0003936,uberon_0001792,uberon_0001791,uberon_0006284,uberon_0000033,uberon_0002107,uberon_0002437,uberon_2000597,uberon_0002240,uberon_0001890,uberon_0001893,uberon_0000480,uberon_0000468,uberon_0000948,uberon_0007812,uberon_0000941,uberon_00…
zdb-gene-000920-1	edn1	ensdarg00000036912	uberon_0000477,uberon_2001239,uberon_0000165,uberon_0011610,uberon_0007122,uberon_0011615,uberon_0003831,uberon_0011153,uberon_2000476,uberon_2007008,uberon_2007048,uberon_2001472,uberon_2001231,uberon_2000692,uberon_0004362,uberon_0004906,uberon_0000077,uberon_0002397,uberon_0003278,uberon_0000033,uberon_0003351,uberon_0004752,uberon_0008911,uberon_2001841,uberon_0003066,uberon_2000250,uberon_00…
zdb-gene-030131-8064	nkap	ensdarg00000033450	uberon_0001555,uberon_0003052,uberon_0002100,uberon_0008823,uberon_0000042,uberon_0002407,uberon_0000491,uberon_0000480,uberon_2000084,uberon_0002107,uberon_0006800,uberon_0000948,uberon_0000033,uberon_0000019,uberon_0000468,uberon_0001017,uberon_0001016,uberon_0005057
zdb-gene-110621-1	atxn7	ensdarg00000074804	uberon_0000480,uberon_0000468,uberon_0001787,uberon_0000957,uberon_0010313
zdb-gene-070928-9	wdr34	ensdarg00000057635	uberon_0002120,uberon_0000468,uberon_0000019
zdb-gene-040206-1	fhl1a	ensdarg00000071498	uberon_0000489,uberon_0000468,uberon_0002081,uberon_0005181,uberon_0002082,uberon_0002100
zdb-gene-120511-1	ptgir	ensdarg00000038278	uberon_0000489,uberon_0000948
zdb-gene-060906-1	scn1lab	ensdarg00000062744	uberon_0000019,uberon_0000468,uberon_0004119,uberon_0006860,uberon_0008823,uberon_0002100
zdb-gene-061013-139	pim1	ensdarg00000100020	uberon_0000479
zdb-gene-040704-77	snx7	ensdarg00000105185	uberon_0004119
zdb-gene-120807-2	notum1a	ensdarg00000031126	uberon_0007812
zdb-gene-111117-2	galn	ensdarg00000091377	uberon_0000044,uberon_0007134,uberon_0003714,uberon_0003338
zdb-gene-041114-75	crhb	ensdarg00000027657	uberon_0006068
zdb-gene-030131-5877	ppp1cc	not_found	uberon_0002028,uberon_0003513,uberon_2000084,uberon_0003524,uberon_0014907
zdb-gene-030131-5870	myh9a	ensdarg00000063295	uberon_0000477,uberon_0002407,uberon_2000084,uberon_0000468,uberon_0000489,uberon_0005325,uberon_0005322,uberon_0000019,uberon_0005309,uberon_0005805,uberon_0004739,uberon_0007307,uberon_0005598,uberon_0000480,uberon_0000482,uberon_0004573,uberon_0010534,uberon_0007812,uberon_0007653,uberon_0000042,uberon_0003473,uberon_0005787,uberon_0000948
zdb-gene-030131-4907	nf1a	ensdarg00000012982	uberon_0002407,uberon_0000042,uberon_0003513,uberon_0003524,uberon_0014907,uberon_0002133
zdb-gene-041010-136	hspb7	ensdarg00000104441	uberon_0000467,uberon_2000001,uberon_0000489,uberon_0007271,uberon_0000480,uberon_0000468,uberon_0000948,uberon_0004291,uberon_0003102,uberon_4000164
zdb-gene-070209-220	wasla	ensdarg00000014113	uberon_0003061,uberon_0005291,uberon_0004120
zdb-gene-050913-20	draxin	ensdarg00000058256	uberon_0000468,uberon_0000019,uberon_0000489
zdb-gene-050302-78	scube1	ensdarg00000063097	uberon_0012275,uberon_0005598
zdb-gene-090313-216	pgap1	ensdarg00000062465	uberon_0000477,uberon_0000489,uberon_0000019,uberon_0011610,uberon_0000480,uberon_0003406,uberon_0003278,uberon_0003107,uberon_2001516,uberon_0004119
zdb-gene-040616-4	esrrgb	ensdarg00000011696	uberon_0000477,uberon_0001840,uberon_0000489,uberon_0000019,uberon_0001890,uberon_0000480,uberon_0000463,uberon_0002280,uberon_0000464,uberon_0000468,uberon_0002028,uberon_0003278,uberon_0003051,uberon_0003102,uberon_0000948,uberon_0000033,uberon_0004119,uberon_4000164
zdb-gene-030616-511	abcc4	ensdarg00000058953	uberon_0007276,uberon_0002240,uberon_0003051,uberon_0008823,uberon_0000073,uberon_0000480,uberon_0000926,uberon_0005281,uberon_2000001,uberon_0003081,uberon_0000948,uberon_0007812,uberon_0002100
zdb-gene-030131-4833	slc14a2	ensdarg00000051914	uberon_0003524
zdb-gene-030131-4837	alms1	ensdarg00000074779	uberon_0000061
zdb-gene-030131-8805	tbxas1	ensdarg00000002249	uberon_0002407,uberon_0000042,uberon_0002349,uberon_0001133,uberon_0007812,uberon_0005181,uberon_0001630
zdb-gene-031006-7	slc9a3r1a	ensdarg00000000068	uberon_0005281,uberon_0000480
zdb-gene-031006-1	idh1	ensdarg00000025375	uberon_0000468
zdb-gene-000526-1	hey2	ensdarg00000013441	uberon_0004573,uberon_0008823,uberon_0006183,uberon_0002082,uberon_0000480,uberon_0000481,uberon_0000479,uberon_0002065,uberon_0003524,uberon_0003473,uberon_0002200,uberon_0000948,uberon_0005805,uberon_0006857,uberon_0014907,uberon_0007306,uberon_0011944,uberon_0002081
zdb-gene-040426-2882	olfm2a	ensdarg00000077847	uberon_0003052,uberon_0000475,uberon_0004906,uberon_0003714,uberon_0001707,uberon_0007635,uberon_0000019,uberon_0002633,uberon_0003338,uberon_0003351,uberon_0004117,uberon_0001714,uberon_0000489,uberon_0002539,uberon_0000480,uberon_0004185,uberon_0000167,uberon_0000165,uberon_0001945,uberon_0006800,uberon_0001785,uberon_0002422
zdb-gene-030131-3827	eif3ea	ensdarg00000090697	uberon_0001555,uberon_0011610,uberon_0002407,uberon_0000042,uberon_0000480,uberon_0000491,uberon_0002539,uberon_0000489,uberon_2000084,uberon_0003406,uberon_0003107,uberon_0000948,uberon_2001516,uberon_0000033,uberon_0000019,uberon_0002107,uberon_0004752,uberon_0002100,uberon_0005057
zdb-gene-020418-1	ccna2	ensdarg00000011094	uberon_0001555,uberon_0000489,uberon_0000019,uberon_0002407,uberon_0000491,uberon_0000480,uberon_0000042,uberon_0000966,uberon_0000033,uberon_0002107,uberon_0005057,uberon_0000073,uberon_0001016,uberon_0001017
zdb-gene-020418-2	sec61a1	ensdarg00000021669	uberon_0001555,uberon_0001708,uberon_0002407,uberon_0000491,uberon_0001032,uberon_0000463,uberon_0007844,uberon_0000019,uberon_0004362,uberon_0000033,uberon_0002107,uberon_0008911,uberon_0003066,uberon_0010371,uberon_0002100,uberon_0000489,uberon_0000480,uberon_0011606,uberon_0002280,uberon_0005886,uberon_0000468,uberon_0000948,uberon_0007812,uberon_0000042,uberon_0008993,uberon_0003457,uberon_00…
zdb-gene-040426-2889	crip2	ensdarg00000070670	uberon_0000477,uberon_0002407,uberon_0000042,uberon_2005073,uberon_0000480,uberon_0004363,uberon_0005886,uberon_0008896,uberon_0005291,uberon_0000948,uberon_0004119,uberon_0007812,uberon_0010313,uberon_0000489,uberon_0002100
zdb-gene-100204-2	pi4kaa	ensdarg00000076724	uberon_0002531,uberon_0008823,uberon_0000019,uberon_0000468,uberon_0000948,uberon_0000033,uberon_0000151,uberon_0007812,uberon_0005419
zdb-gene-010621-1	zeb1b	ensdarg00000013207	uberon_0000468
zdb-gene-020530-2	ptgs2a	ensdarg00000004539	uberon_0007276,uberon_0000017,uberon_0000073,uberon_0000480,uberon_0005281,uberon_0004120,uberon_0002107,uberon_0000491,uberon_0005057
zdb-gene-020530-1	ptgs1	ensdarg00000052148	uberon_0007276,uberon_2000001,uberon_0008823,uberon_0000017,uberon_0000073,uberon_0000480,uberon_0000468,uberon_0005281,uberon_0002107,uberon_0003051,uberon_0000948,uberon_0007812,uberon_0005057,uberon_0000491,uberon_0002100
zdb-gene-060110-1	fgf20a	ensdarg00000007356	uberon_0004339,uberon_0000477,uberon_0002244,uberon_0000489,uberon_0003685,uberon_0002397,uberon_0000480,uberon_0004120,uberon_0000479,uberon_0004745,uberon_0008897,uberon_2001813,uberon_0007380,uberon_0007831,uberon_0004119,uberon_0004865,uberon_2001922,uberon_0000073,uberon_0012438,uberon_0010321
zdb-gene-060110-2	slc8a4a	ensdarg00000055154	uberon_0001555,uberon_0000489,uberon_0000042,uberon_0000480,uberon_0004119,uberon_0000948,uberon_0007812,uberon_0002407
zdb-gene-980526-52	pax3a	ensdarg00000010192	uberon_0010170,uberon_0002342,uberon_0000467,uberon_0004253,uberon_0000480,uberon_0000077,uberon_0000933,uberon_0011648,uberon_0003831,uberon_0001602,uberon_0006322,uberon_0013765,uberon_0003075,uberon_0004473,uberon_2002200,uberon_0003099
zdb-gene-030131-2085	rpl14	ensdarg00000103433	uberon_0003052,uberon_0002407,uberon_0001016,uberon_0002028,uberon_0000479,uberon_0000948,uberon_0000480,uberon_0000042,uberon_2000084,uberon_0006800,uberon_0000468,uberon_0000033,uberon_0000019,uberon_0008823,uberon_0002100,uberon_0001021,uberon_2000106,uberon_0002422,uberon_0001017
zdb-gene-040426-1758	cap2	ensdarg00000104478	uberon_0000468,uberon_0002407,uberon_0000042
zdb-gene-060531-166	stxbp1b	ensdarg00000056036	uberon_0000468
zdb-gene-040426-2087	rngtt	ensdarg00000032261	uberon_0001555,uberon_0000489,uberon_0000019,uberon_0000480,uberon_0000033,uberon_0004119
zdb-gene-061027-337	nrgnb	ensdarg00000069361	uberon_0005281,uberon_0000480,uberon_0002280,uberon_0000463
zdb-gene-070705-262	kremen1	ensdarg00000062579	uberon_0000477,uberon_0000480,uberon_0003102,uberon_0006334,uberon_0008904,uberon_4000164
zdb-gene-030131-2887	polr3b	ensdarg00000062915	uberon_0000475,uberon_0002410,uberon_0002005,uberon_0005911,uberon_0000489,uberon_0008896,uberon_0000017,uberon_0000073,uberon_0000480,uberon_0000160,uberon_0000966,uberon_0001277,uberon_0004185,uberon_0002107,uberon_0000491,uberon_0001016,uberon_0005057
zdb-gene-050102-2	araf	ensdarg00000054533	uberon_0000089,uberon_0004879,uberon_0000468
zdb-gene-121211-1	gmnc	ensdarg00000068719	uberon_0002120
zdb-gene-071126-1	lrrn1	ensdarg00000060115	uberon_0002616,uberon_0000480,uberon_0015212,uberon_0001997,uberon_0001579,uberon_0010314,uberon_0005387
zdb-gene-040426-984	pacsin3	ensdarg00000099339	uberon_0007812,uberon_0012275,uberon_2000106,uberon_0005598,uberon_0002328
zdb-gene-060421-7907	cacnb4b	ensdarg00000062174	uberon_0000480,uberon_0000468,uberon_0001016,uberon_0001017
zdb-gene-990614-17	ube2ib	ensdarg00000007438	uberon_0001708,uberon_0000078,uberon_0000477,uberon_0008823,uberon_0000019,uberon_0000480,uberon_0003457,uberon_2000488,uberon_0013765,uberon_0008911
zdb-gene-060804-3	rpl22l1	ensdarg00000010244	uberon_0000078,uberon_0010313
zdb-gene-040721-1	gins3	ensdarg00000038847	uberon_0001555,uberon_0008823,uberon_0000019,uberon_0000491,uberon_0000480,uberon_2000084,uberon_0000033,uberon_0002107,uberon_0001017,uberon_0001016,uberon_0005057
zdb-gene-040426-1287	bysl	ensdarg00000001057	uberon_0001555,uberon_0003052,uberon_0008823,uberon_0000491,uberon_0000479,uberon_2000084,uberon_2000106,uberon_0001016,uberon_0002407,uberon_0000019,uberon_0001890,uberon_0000033,uberon_0002107,uberon_0001017,uberon_0002100,uberon_0002028,uberon_0000480,uberon_0000468,uberon_0000948,uberon_0000941,uberon_0000042,uberon_0006800,uberon_0001785,uberon_0002422,uberon_0005057
zdb-gene-061013-24	mcu	ensdarg00000101175	uberon_0000479,uberon_0002328
zdb-gene-040426-1282	six6a	ensdarg00000025187	uberon_0000489,uberon_0000019,uberon_0000479,uberon_0000480,uberon_0001785,uberon_0000941
zdb-gene-030131-441	jam3b	ensdarg00000061794	uberon_2001463,uberon_0000475,uberon_0010313,uberon_0004120
zdb-gene-030131-443	atp6v0b	ensdarg00000031681	uberon_0000475,uberon_0000489,uberon_0000019,uberon_0000966,uberon_0000073,uberon_0002199,uberon_0003102
zdb-gene-030131-1213	slc2a2	ensdarg00000056196	uberon_2000318,uberon_0000489,uberon_0000019,uberon_0002028,uberon_0001893,uberon_0000480,uberon_0000468,uberon_0014649,uberon_0002422
zdb-gene-990415-82	gata3	ensdarg00000016526	uberon_0003103,uberon_0008894,uberon_0003051,uberon_0001703,uberon_0000480,uberon_0000481,uberon_0006553,uberon_0004119,uberon_0003069,uberon_0005945,uberon_0004120,uberon_0000477
zdb-gene-060126-1	bbs1	ensdarg00000075169	uberon_0005598,uberon_0002120,uberon_2000001,uberon_0007298,uberon_0008823,uberon_0000019,uberon_0005330,uberon_0000083,uberon_0000468,uberon_0006553,uberon_0015178,uberon_0034969,uberon_0000033,uberon_0006984,uberon_0002328,uberon_0002100
zdb-gene-070319-1	rbpjb	ensdarg00000052091	uberon_0005598,uberon_0004141,uberon_0000948,uberon_0007812,uberon_0010313,uberon_0000489
zdb-gene-990415-85	tle3b	ensdarg00000069006	uberon_0010313
zdb-gene-990415-88	ran	ensdarg00000057026	uberon_0000489,uberon_0000019,uberon_0000480,uberon_0001792,uberon_0000033,uberon_0007812,uberon_0000957
zdb-gene-990415-89	gnb2l1	ensdarg00000041619	uberon_0012275,uberon_0002616,uberon_0003513,uberon_0000468,uberon_0003524,uberon_0002328,uberon_2000084,uberon_0014907,uberon_0002422,uberon_0005598
zdb-gene-040123-1	cdkn1ca	ensdarg00000010878	uberon_0002376,uberon_0000479,uberon_0010314
zdb-gene-041212-70	ephx2	ensdarg00000040255	uberon_0000489,uberon_0000019,uberon_0000480,uberon_0000481,uberon_2005034,uberon_2001286
zdb-gene-041212-76	foxj1b	ensdarg00000088290	uberon_0005598,uberon_0002407,uberon_0004291,uberon_0000463,uberon_0002280,uberon_0000042,uberon_0000491,uberon_0007812,uberon_0000948,uberon_0002107,uberon_0008823,uberon_0005057
zdb-gene-030407-1	oxt	ensdarg00000042845	uberon_0002616,uberon_0000480,uberon_0006876,uberon_0002200
zdb-gene-060503-709	thsd7aa	ensdarg00000061479	uberon_0000489,uberon_2001089,uberon_0000481,uberon_2005034,uberon_0000948,uberon_0014907,uberon_0003901
zdb-gene-110922-7	cfi	not_found	uberon_0011362,uberon_0005492,uberon_0000480,uberon_0000481,uberon_0002203,uberon_0000489
zdb-gene-160226-1	iqgap3	ensdarg00000098650	uberon_0003075,uberon_0002328
zdb-gene-041114-104	tbl3	ensdarg00000052344	uberon_0004185,uberon_0000078,uberon_0000489,uberon_0000017,uberon_0000481,uberon_0000160,uberon_0005291,uberon_0006925,uberon_0010313,uberon_0003061
zdb-gene-080723-7	npm1b	ensdarg00000037675	uberon_0004120
zdb-gene-120821-1	cep164	not_found	uberon_0007812,uberon_0000468,uberon_0002100
zdb-gene-040826-5	slc35d1a	ensdarg00000011973	uberon_0001708,uberon_0007844,uberon_0000477,uberon_0004119,uberon_0000480,uberon_0005886,uberon_0000033,uberon_0003103
zdb-gene-030131-3102	hmox1a	ensdarg00000027529	uberon_0002082,uberon_0000948,uberon_0000489
zdb-gene-040826-2	dstyk	ensdarg00000000853	uberon_0000475,uberon_0012275,uberon_0004362,uberon_0000162,uberon_0000468,uberon_0002328,uberon_2001055,uberon_0000077,uberon_0005598
zdb-gene-000328-5	hoxc9a	ensdarg00000092809	uberon_0004536,uberon_2001073,uberon_0000480,uberon_0001631,uberon_0000481
zdb-gene-000328-3	fzd8a	ensdarg00000045444	uberon_0000481,uberon_0003406,uberon_0003351,uberon_2001516,uberon_0003103,uberon_0013765,uberon_0004117,uberon_0010313
zdb-gene-070209-2	cbfa2t3	ensdarg00000079012	uberon_0004120
zdb-gene-040625-53	slc12a2	ensdarg00000104573	uberon_0000477,uberon_0003051,uberon_0008823,uberon_0002328,uberon_0001032,uberon_0012275,uberon_0000019,uberon_0004119,uberon_0010313,uberon_0003064,uberon_0000464,uberon_0005598,uberon_0000480,uberon_0000926,uberon_0000468,uberon_2000168,uberon_0001840,uberon_0001846,uberon_0006860
zdb-gene-060526-267	git2a	ensdarg00000061915	uberon_0000468,uberon_0004879,uberon_0007812
zdb-gene-090312-98	tet2	ensdarg00000076928	uberon_0004120
zdb-gene-040426-59	tyms	ensdarg00000042894	uberon_0000489,uberon_0000019,uberon_0000073,uberon_0000480,uberon_0001782,uberon_0000966,uberon_0000965,uberon_0000033,uberon_0010313
zdb-gene-040426-57	smc1al	ensdarg00000058203	uberon_0008823,uberon_0000019,uberon_0000480,uberon_0000468,uberon_2000084,uberon_0000033,uberon_0007812,uberon_0001017,uberon_0001016,uberon_0002100
zdb-gene-040625-179	eaf2	ensdarg00000010432	uberon_0000468,uberon_0004880,uberon_0000033,uberon_0007812,uberon_0003075,uberon_0010314
zdb-gene-070117-116	cml	not_found	uberon_0010313
zdb-gene-070830-1	trpc1	ensdarg00000061203	uberon_0003481,uberon_0000489,uberon_0000019,uberon_0003513,uberon_0000481,uberon_0007812,uberon_0007679
zdb-gene-040426-2140	nop58	ensdarg00000104353	uberon_0003052,uberon_0001555,uberon_0008823,uberon_0000491,uberon_2000084,uberon_2000106,uberon_0001016,uberon_0002407,uberon_0000019,uberon_0000033,uberon_0002107,uberon_0001017,uberon_0002100,uberon_0001890,uberon_0000480,uberon_0000468,uberon_0000948,uberon_0007812,uberon_0000042,uberon_0006800,uberon_0002422,uberon_0005057
zdb-gene-030131-9790	abca12	ensdarg00000074749	uberon_2000006,uberon_0001003,uberon_0002407,uberon_0000042
zdb-gene-030131-9021	sdc3	not_found	uberon_2007046
zdb-gene-030131-2416	f11r.1	ensdarg00000017320	uberon_2001157,uberon_0000477,uberon_0000480,uberon_2000940
zdb-gene-030131-2415	cav1	ensdarg00000103747	uberon_0003052,uberon_0008823,uberon_0002328,uberon_0001016,uberon_0012275,uberon_0000019,uberon_0001782,uberon_2000940,uberon_0005281,uberon_0002200,uberon_2001472,uberon_0000033,uberon_0002100,uberon_0002533,uberon_0005598,uberon_0000480,uberon_0000468,uberon_0000948,uberon_0007812,uberon_0003901,uberon_2001089,uberon_0006800,uberon_0010204
zdb-gene-050522-503	nr3c1	ensdarg00000025032	uberon_0003051,uberon_0008823,uberon_0000491,uberon_0011610,uberon_2000106,uberon_0002407,uberon_2000006,uberon_0000019,uberon_0011944,uberon_0000033,uberon_0002107,uberon_0000468,uberon_0007812,uberon_0004185,uberon_0000042,uberon_0003513,uberon_0000160,uberon_0003107,uberon_0006860,uberon_0011242,uberon_0005057
zdb-gene-030131-9242	sulf1	ensdarg00000038428	uberon_0002240,uberon_0003496,uberon_2001286,uberon_0005598,uberon_0002028,uberon_0012275,uberon_0000480,uberon_2005223,uberon_0010202,uberon_2001089,uberon_0003086,uberon_0002200,uberon_0008904,uberon_0000033,uberon_0000178,uberon_2005020,uberon_0003901,uberon_4000164
zdb-gene-090821-1	lrp6	ensdarg00000100143	uberon_0000468
zdb-gene-000208-18	urod	ensdarg00000006818	uberon_0000178,uberon_0000948,uberon_0000468,uberon_0000489
zdb-gene-990415-153	mdm2	ensdarg00000033443	uberon_0000489,uberon_0000019,uberon_0005330,uberon_0000083,uberon_0000480,uberon_0000481,uberon_0006553,uberon_0000468,uberon_0000033,uberon_0005310,uberon_0001016,uberon_0002100
zdb-gene-990415-152	max	ensdarg00000024844	uberon_0004120,uberon_2001069,uberon_0000468,uberon_0002346
zdb-gene-000208-17	calr3a	ensdarg00000103979	uberon_0000477,uberon_0000480,uberon_0008904
zdb-gene-040426-1146	traf3ip1	ensdarg00000010300	uberon_0000491,uberon_0000957,uberon_0001032,uberon_0001016,uberon_0002120,uberon_0012275,uberon_0000019,uberon_0002107,uberon_0002100,uberon_0005598,uberon_0000480,uberon_0000468,uberon_0000966,uberon_0000948,uberon_0007812,uberon_0002328,uberon_0001787,uberon_0001789,uberon_0000073,uberon_0005057
zdb-gene-100629-3	sbno2a	ensdarg00000106573	uberon_0003051,uberon_0000463,uberon_0000480,uberon_0002280,uberon_2000084,uberon_0005281,uberon_0000468,uberon_0001891,uberon_0007812,uberon_0008823
zdb-gene-100629-1	pigu	ensdarg00000075530	uberon_0010313
zdb-gene-000516-1	fbxw4	ensdarg00000033551	uberon_0004185,uberon_2001076,uberon_0001714,uberon_0003714,uberon_0001043,uberon_0000480,uberon_0000468,uberon_0015212,uberon_0001785,uberon_0004121,uberon_0003338,uberon_0010314
zdb-gene-061027-102	desmb	ensdarg00000005221	uberon_0000468
zdb-gene-101209-2	kcnma1b	not_found	uberon_0001708
zdb-gene-101209-1	zcchc6	not_found	uberon_0005598,uberon_0000042,uberon_0002407,uberon_0003102,uberon_4000164,uberon_0012275
zdb-gene-020129-1	cacna1c	ensdarg00000008398	uberon_0001708,uberon_0000477,uberon_0008823,uberon_0000083,uberon_2000084,uberon_0002302,uberon_0002407,uberon_0000078,uberon_0005325,uberon_0003278,uberon_0004490,uberon_0004739,uberon_0001630,uberon_0018649,uberon_0000480,uberon_0000948,uberon_0002082,uberon_0003060,uberon_0000042,uberon_0001083
zdb-gene-040624-5	ctcf	ensdarg00000056621	uberon_0001555,uberon_0000489,uberon_0000019,uberon_0000491,uberon_0000480,uberon_0000468,uberon_0002107,uberon_0000033,uberon_0007812,uberon_0005057
zdb-gene-040315-1	chst11	ensdarg00000034375	uberon_0007812,uberon_0000468,uberon_0002100
zdb-gene-100526-1	lgn	not_found	uberon_0000480
zdb-gene-040303-4	vegfc	ensdarg00000069640	uberon_0003481,uberon_2000006,uberon_0002457,uberon_0005291,uberon_0000480,uberon_0002465,uberon_0000481,uberon_0002065,uberon_0004536,uberon_2001073,uberon_2001052,uberon_0002201,uberon_0007679,uberon_0001631,uberon_0014903
zdb-gene-000616-14	gart	ensdarg00000101089	uberon_0000489,uberon_0000480,uberon_0000468,uberon_0001782,uberon_0000033,uberon_0000019
zdb-gene-000616-15	foxh1	ensdarg00000055630	uberon_0003306,uberon_0002240,uberon_0003056,uberon_0003714,uberon_0002541,uberon_0002346,uberon_0002291,uberon_2000318,uberon_0002328,uberon_0002309,uberon_2000106,uberon_0001016,uberon_0008823,uberon_0000019,uberon_0009635,uberon_0001644,uberon_0003063,uberon_0003062,uberon_0002100,uberon_0001898,uberon_0002241,uberon_0001049,uberon_0005598,uberon_0002407,uberon_0000480,uberon_0000468,uberon_00…
zdb-gene-000616-16	hsf1	ensdarg00000008818	uberon_0001771,uberon_0000489,uberon_0000019,uberon_0000073,uberon_0000479,uberon_0000966,uberon_0000965
zdb-gene-000616-13	appa	ensdarg00000104279	uberon_0000480,uberon_0000468,uberon_0001434,uberon_0010323,uberon_0001016,uberon_0001017
zdb-gene-110805-2	oxtr	ensdarg00000033956	uberon_0000480,uberon_0006876,uberon_0002200,uberon_0002616
zdb-gene-040704-56	tatdn1	ensdarg00000036924	uberon_2000088,uberon_0000489,uberon_0000019
zdb-gene-030131-5853	lrrc8aa	ensdarg00000032188	uberon_0002407,uberon_0000042,uberon_0002100
zdb-gene-041010-119	csrp3	ensdarg00000101706	uberon_0002407,uberon_0000042,uberon_0000948,uberon_0002063,uberon_0000489
zdb-gene-070112-652	ncaph	ensdarg00000061468	uberon_0000489,uberon_0000019,uberon_0000073,uberon_0000468,uberon_0000966,uberon_0000033
zdb-gene-050208-755	yjefn3	ensdarg00000061692	uberon_0008823
zdb-gene-041114-11	colec11	ensdarg00000013266	uberon_0005945,uberon_0011610,uberon_0003103,uberon_0003107,uberon_0004119,uberon_0004752,uberon_0011242
zdb-gene-070327-2	rplp2l	ensdarg00000011201	uberon_0003052,uberon_2000006,uberon_0000489,uberon_0000966,uberon_0001890,uberon_0001943,uberon_0001893,uberon_0000479,uberon_0006800,uberon_0002328,uberon_0008897,uberon_0007812,uberon_0003069,uberon_0002518,uberon_0003102,uberon_0002037,uberon_2000106,uberon_0002422,uberon_0000965
zdb-gene-030131-2649	mtmr14	ensdarg00000059642	uberon_0007812,uberon_0002100
zdb-gene-070209-164	fosl2	ensdarg00000040623	uberon_0002407,uberon_0002082,uberon_0000948,uberon_0000042,uberon_0000489
zdb-gene-990706-8	gli2a	ensdarg00000025641	uberon_0002407,uberon_0000935,uberon_0002028,uberon_0000931,uberon_0000959,uberon_0007635,uberon_0002196,uberon_0008823,uberon_0003931,uberon_0005598,uberon_0004573,uberon_0001976,uberon_0000019,uberon_0007215,uberon_2001239,uberon_2001256,uberon_2000694,uberon_0001890,uberon_0001016,uberon_0002633,uberon_0003082,uberon_0010313,uberon_0008911,uberon_0001630,uberon_2000597,uberon_0002241,uberon_00…
zdb-gene-990706-5	svila	ensdarg00000055075	uberon_0002407,uberon_0000042
zdb-gene-040718-420	clrn1	ensdarg00000102890	uberon_0000477,uberon_0002407,uberon_0000042,uberon_0000480,uberon_0000468,uberon_2000940,uberon_2001472,uberon_0002100
zdb-gene-030131-3665	grhl1	ensdarg00000061391	uberon_0000464,uberon_0002280,uberon_0000463,uberon_0001840
zdb-gene-070501-10	itga7	not_found	uberon_0006984,uberon_0012275,uberon_0003082,uberon_0000468,uberon_0005177,uberon_0015178,uberon_0001630,uberon_0005598
zdb-gene-091204-120	glis2b	ensdarg00000100232	uberon_0002120,uberon_0012275,uberon_0000019,uberon_0008823,uberon_0002100,uberon_0005598
zdb-gene-030616-132	mycbp2	ensdarg00000001220	uberon_0003931,uberon_0011299,uberon_0002616,uberon_0000480,uberon_0000468,uberon_0010313,uberon_0001016,uberon_0001909
zdb-gene-030616-135	cacna1da	ensdarg00000102773	uberon_0000468,uberon_0004121
zdb-gene-030131-9498	mettl3	ensdarg00000012827	uberon_0000489,uberon_0000019,uberon_0000479,uberon_0000480,uberon_0002328,uberon_0005281,uberon_0000033
zdb-gene-030131-6760	tnfrsf19	ensdarg00000041869	uberon_2001157,uberon_0002616,uberon_0000480,uberon_2005020,uberon_0002200,uberon_0003496,uberon_0008998,uberon_2000940,uberon_2001472
zdb-gene-030728-4	cxxc1b	ensdarg00000025718	uberon_0000489,uberon_0000480,uberon_0000481,uberon_0000178,uberon_0004537,uberon_2000033
zdb-gene-070719-2	amer1	ensdarg00000079624	uberon_0000489,uberon_0000033,uberon_0000019
zdb-gene-040426-1774	clu	ensdarg00000010434	uberon_0006860,uberon_0002240,uberon_0008823,uberon_0004119
zdb-gene-040426-2607	pdcd10b	ensdarg00000012591	uberon_0000489,uberon_0000042,uberon_0000468,uberon_0000948,uberon_0002407
zdb-gene-080716-1	tmem67	ensdarg00000076752	uberon_0002120,uberon_0000019,uberon_0012275,uberon_0000468,uberon_0002328,uberon_0000033,uberon_0008823,uberon_0005598
zdb-gene-040426-2609	trib3	ensdarg00000016200	uberon_0000468
zdb-gene-091118-129	gfi1b	ensdarg00000079947	uberon_0001708,uberon_0000477,uberon_0000480,uberon_0004120
zdb-gene-000823-6	hoxb5b	ensdarg00000054030	uberon_0000489,uberon_0000948,uberon_0000042,uberon_0002407
zdb-gene-031105-1	dpysl2b	ensdarg00000032083	uberon_0010313,uberon_0000480,uberon_0001016,uberon_0001017
zdb-gene-100422-15	ttc17	ensdarg00000044812	uberon_0008823,uberon_0000019,uberon_0000468,uberon_0000948,uberon_0003102,uberon_4000164
zdb-gene-040426-1808	tmem88a	ensdarg00000056920	uberon_0003933,uberon_0000489,uberon_0000468,uberon_0000948,uberon_0002100,uberon_0002082,uberon_0009910,uberon_0002081
zdb-gene-000705-1	kdrl	ensdarg00000105215	uberon_0003481,uberon_0004573,uberon_0002407,uberon_0000042,uberon_2005025,uberon_0000480,uberon_0002065,uberon_0003473,uberon_0002200,uberon_0000948,uberon_0005805,uberon_0004537,uberon_0007679,uberon_0002457,uberon_0000489
zdb-gene-050517-17	abcc5	ensdarg00000061233	uberon_0000480,uberon_0002390
zdb-gene-050517-18	abcc6a	ensdarg00000016750	uberon_0010276,uberon_0000477,uberon_0002412,uberon_0002407,uberon_0000042,uberon_0000480,uberon_0003103,uberon_0000468,uberon_0002199,uberon_0003102,uberon_0001130,uberon_0007812,uberon_0008911,uberon_0002100
zdb-gene-040718-220	cdk5r1b	ensdarg00000045087	uberon_0015212,uberon_0001795,uberon_0000480,uberon_0010314,uberon_0000966,uberon_0001785,uberon_0000957,uberon_0001790,uberon_0000941,uberon_0000073
zdb-gene-040409-1	mnx1	ensdarg00000035984	uberon_0002050,uberon_0003923,uberon_0000016
zdb-gene-020910-1	id2a	ensdarg00000055283	uberon_0008823,uberon_0000019,uberon_0000480,uberon_0001791,uberon_0001789,uberon_0000957
zdb-gene-041212-16	tectb	ensdarg00000045268	uberon_0002280,uberon_0000468,uberon_0000463
zdb-gene-041212-12	tspan5b	ensdarg00000070449	uberon_0002616,uberon_0003496,uberon_2005020
zdb-gene-030404-2	mib1	ensdarg00000102184	uberon_0001708,uberon_0002309,uberon_0003714,uberon_0010135,uberon_0003051,uberon_0014907,uberon_0007844,uberon_0002065,uberon_0003524,uberon_2000728,uberon_0008823,uberon_0003060,uberon_0002028,uberon_0000966,uberon_2000058,uberon_0000042,uberon_0002437,uberon_0006800,uberon_0001277,uberon_0003091,uberon_0002422,uberon_0007274,uberon_0007275,uberon_0001727,uberon_0002328,uberon_2000633,uberon_00…
zdb-gene-020419-40	aurkb	ensdarg00000037640	uberon_0004185,uberon_0000477,uberon_0004906,uberon_0008823,uberon_0000165,uberon_0000480,uberon_0000468,uberon_0006860,uberon_0003102,uberon_0000033,uberon_0004750,uberon_0010314,uberon_0001016,uberon_0001017
zdb-gene-140106-268	cep120	ensdarg00000091326	uberon_0000467,uberon_0008823,uberon_0000019,uberon_0000480,uberon_0000463,uberon_0002280,uberon_0000468,uberon_0000948,uberon_0010323,uberon_0007812,uberon_0001434,uberon_0002120
zdb-gene-060503-723	ccdc40	ensdarg00000100584	uberon_0002120,uberon_0005325,uberon_0005598,uberon_0005330,uberon_0000080,uberon_0000083,uberon_0000481,uberon_0000468,uberon_0006553,uberon_0005057,uberon_0002100,uberon_0003102,uberon_0000151,uberon_0007812,uberon_0004739,uberon_0005310
zdb-gene-050320-118	arsa	ensdarg00000042270	uberon_0004120
zdb-gene-030219-206	impdh1b	ensdarg00000029524	uberon_0000468
zdb-gene-030219-204	ppdpfa	ensdarg00000007682	uberon_0006925,uberon_0000017,uberon_0000481
zdb-gene-070906-1	ints6	ensdarg00000013025	uberon_0002533,uberon_0000479,uberon_0000468,uberon_0002328
zdb-gene-030328-42	pnx	ensdarg00000025899	uberon_0010313
zdb-gene-010226-2	gfra1a	ensdarg00000099732	uberon_0010313,uberon_0004119
zdb-gene-010226-1	gdnfa	ensdarg00000039959	uberon_0010313,uberon_0004119
zdb-gene-051030-21	shox	ensdarg00000025891	uberon_0012275,uberon_0003102,uberon_0000151,uberon_0005598
zdb-gene-030131-3782	ctr9	ensdarg00000009170	uberon_0000477,uberon_0003051,uberon_0002407,uberon_0000042,uberon_0000480,uberon_0000468,uberon_0004141,uberon_0015178,uberon_0000948,uberon_0006984,uberon_0007812,uberon_0010313,uberon_0000489,uberon_0001846
zdb-gene-081022-183	fut10	ensdarg00000100322	uberon_0015212,uberon_0001759,uberon_0000480,uberon_0010314,uberon_0000479
zdb-gene-991110-8	tcf7l2	ensdarg00000004415	uberon_0001213,uberon_0000468,uberon_0005911,uberon_0001277,uberon_0007812
zdb-gene-020114-1	ptk2ab	ensdarg00000004672	uberon_0004121
zdb-gene-040625-74	msrb3	ensdarg00000045658	uberon_0000477,uberon_0001840,uberon_0000463,uberon_0000480,uberon_0002280,uberon_0000464,uberon_0008904,uberon_0001846
zdb-gene-040801-185	rab18b	ensdarg00000098344	uberon_0001708,uberon_0000477,uberon_0002407,uberon_0000042,uberon_0000480,uberon_0014764,uberon_0005412,uberon_0000479,uberon_0000965,uberon_0000468,uberon_0000033,uberon_0000019,uberon_0000489
zdb-gene-061110-16	ispd	ensdarg00000005034	uberon_0008823,uberon_0000019
zdb-gene-040625-119	tnni2a.4	ensdarg00000029069	uberon_0000479,uberon_0000468,uberon_0004119,uberon_0006860,uberon_0001630
zdb-gene-050522-158	uchl3	ensdarg00000030177	uberon_0002407,uberon_0000042,uberon_0012275,uberon_0000468,uberon_0002328,uberon_0007812,uberon_0002100,uberon_0005598
zdb-gene-040426-2169	spint1a	not_found	uberon_0000489,uberon_0000019,uberon_0001997,uberon_0000920,uberon_0000478,uberon_2000040,uberon_0008897,uberon_0001003,uberon_0000033,uberon_0004120,uberon_0002100,uberon_2000106
zdb-gene-040426-2161	wls	ensdarg00000009534	uberon_0003052,uberon_0001708,uberon_0000477,uberon_0003051,uberon_0008823,uberon_0011610,uberon_0000019,uberon_0003406,uberon_0000033,uberon_0004119,uberon_0000464,uberon_0000151,uberon_0000480,uberon_2001516,uberon_0007812,uberon_0001840,uberon_0001846,uberon_0006800,uberon_0003107,uberon_0003102,uberon_0004120
zdb-gene-030616-3	pcdh15a	ensdarg00000098257	uberon_0000477,uberon_0001846,uberon_0000480,uberon_0000468
zdb-gene-030616-5	wdr75	ensdarg00000040730	uberon_0001555,uberon_0003052,uberon_0008823,uberon_0000019,uberon_0000480,uberon_0006800,uberon_0000033,uberon_0004119,uberon_0001016,uberon_0001017
zdb-gene-040426-1129	itga9	ensdarg00000032435	uberon_0000489,uberon_0000019,uberon_0000480,uberon_0000481,uberon_0004536,uberon_2001073,uberon_0001631,uberon_0002100
zdb-gene-120328-4	ccdc80l1	ensdarg00000030975	uberon_0000468
zdb-gene-120328-1	strip2	ensdarg00000059003	uberon_0000948,uberon_0000489
zdb-gene-120328-2	snapc2	ensdarg00000036473	uberon_0002407,uberon_0000042,uberon_0003704,uberon_0000491,uberon_0002107,uberon_0005057
zdb-gene-030131-9260	cdc42se1	ensdarg00000023724	uberon_0003052,uberon_0006800
zdb-gene-070117-2051	faa	not_found	uberon_0008823,uberon_0002028,uberon_0000480,uberon_0000468,uberon_0005281,uberon_0001017,uberon_0001016,uberon_0002100
zdb-gene-031001-8	ddx27	ensdarg00000091831	uberon_0001555,uberon_0002407,uberon_0000042,uberon_0002616,uberon_0000491,uberon_0008823,uberon_0000480,uberon_2000084,uberon_0000948,uberon_0000033,uberon_0000019,uberon_0002107,uberon_0002100,uberon_2000106,uberon_0002422,uberon_0005057
zdb-gene-031001-2	tjp1a	ensdarg00000077506	uberon_0000475,uberon_2001463,uberon_0010313
zdb-gene-031001-3	hsp90aa1.2	ensdarg00000024746	uberon_0000468
zdb-gene-040801-36	suz12a	ensdarg00000070256	uberon_0004120,uberon_0000468
zdb-gene-040801-39	desi2	ensdarg00000004460	uberon_2000058,uberon_0007812,uberon_0004120,uberon_0003063,uberon_0003075
zdb-gene-020111-2	cebpa	ensdarg00000036074	uberon_0002107,uberon_0000491,uberon_0005057
zdb-gene-050913-69	rnf11b	ensdarg00000040635	uberon_0005598,uberon_0012275
zdb-gene-050913-61	nde1	ensdarg00000103902	uberon_2000001,uberon_0010314,uberon_0000033
zdb-gene-030131-5784	bnc2	ensdarg00000069989	uberon_0000475,uberon_0000489,uberon_0000468,uberon_0005177,uberon_3000977,uberon_0004120,uberon_0000992,uberon_0010313,uberon_2001463
zdb-gene-030131-5788	diras1a	ensdarg00000028066	uberon_0001675,uberon_0003714,uberon_0003338
zdb-gene-040426-1451	fzd6	not_found	uberon_0011610,uberon_0003513,uberon_0000481,uberon_2000084,uberon_0004119,uberon_0003524,uberon_0003107,uberon_0000468,uberon_0003103,uberon_0014907,uberon_0011242
zdb-gene-050320-92	cdh6	ensdarg00000014522	uberon_0000019,uberon_0005325,uberon_0002407,uberon_0000042,uberon_0000073,uberon_0000480,uberon_0001792,uberon_0001791,uberon_0000966,uberon_0001785,uberon_0000033,uberon_0000957,uberon_0000468,uberon_0001789,uberon_0007812,uberon_0004739,uberon_0000941,uberon_2000106,uberon_0000489
zdb-gene-010412-1	six2a	ensdarg00000058004	uberon_0005325,uberon_0000468,uberon_0002328,uberon_0000033,uberon_2000033,uberon_0004739,uberon_0010314
zdb-gene-090608-3	pcdh17	ensdarg00000027041	uberon_0000489,uberon_0000019,uberon_0001795,uberon_0000480,uberon_0001792,uberon_0001785,uberon_0000957,uberon_0000941
zdb-gene-041114-32	slc7a6os	ensdarg00000010596	uberon_0003052,uberon_2000088,uberon_0005598,uberon_0000042,uberon_0002407,uberon_0012275,uberon_0003338,uberon_0001894,uberon_0000468,uberon_2001314,uberon_0006800,uberon_0001943,uberon_0000480,uberon_0001017,uberon_0001016,uberon_0003714
zdb-gene-050208-777	march2	ensdarg00000061738	uberon_0004120
zdb-gene-041114-36	csad	ensdarg00000026348	uberon_0004141,uberon_0000489,uberon_0000042,uberon_0000468,uberon_0002407
zdb-gene-150227-1	clpb	ensdarg00000090232	uberon_0000489,uberon_0000019,uberon_0000480,uberon_0000468,uberon_0001945,uberon_0000033,uberon_0004120,uberon_0002037,uberon_0001016,uberon_0001017
zdb-gene-040426-1586	znf143b	ensdarg00000041581	uberon_0003052,uberon_0000477,uberon_0001846,uberon_0000042,uberon_0002407,uberon_0012275,uberon_0000480,uberon_0000468,uberon_0006800,uberon_0000948,uberon_0008823,uberon_0005598
zdb-gene-081003-1	wnt3	ensdarg00000038990	uberon_0004185,uberon_0012481,uberon_0012463,uberon_0000481,uberon_0000162,uberon_0001155
zdb-gene-030131-4022	greb1l	ensdarg00000039196	uberon_0003338
zdb-gene-000426-1	fn1a	ensdarg00000019815	uberon_0000475,uberon_0008823,uberon_0011610,uberon_0001016,uberon_0004573,uberon_0000019,uberon_0004362,uberon_2000728,uberon_0005281,uberon_0011944,uberon_0005805,uberon_0004752,uberon_0006856,uberon_0001772,uberon_0005598,uberon_0002028,uberon_0001891,uberon_0000480,uberon_0000468,uberon_0000965,uberon_0000948,uberon_0006857,uberon_0003473,uberon_0004185,uberon_2000072,uberon_0003517,uberon_20…
zdb-gene-030131-4025	tapt1b	ensdarg00000061143	uberon_0013765,uberon_0010313,uberon_0011610,uberon_0003103
zdb-gene-070705-7	cdkn1a	ensdarg00000076554	uberon_0000019
zdb-gene-060929-260	josd1	ensdarg00000071548	uberon_0005598,uberon_0000489,uberon_0000019,uberon_0012275,uberon_0000073,uberon_0000480,uberon_2000084,uberon_0002328,uberon_0003079,uberon_0000033,uberon_0007812,uberon_0001017,uberon_0001016,uberon_0002100
zdb-gene-000329-9	actn3a	ensdarg00000013755	uberon_0002081,uberon_0002082,uberon_0000948,uberon_0000489
zdb-gene-070424-17	zgc:162025	ensdarg00000046141	uberon_0000019,uberon_0000033,uberon_0000489
zdb-gene-000329-2	hoxb7a	ensdarg00000056030	uberon_0007812,uberon_0000468
zdb-gene-000329-5	notch3	ensdarg00000052139	uberon_2000098,uberon_0003496,uberon_0011362,uberon_0003053,uberon_0000480,uberon_2005304,uberon_0003499,uberon_0001982,uberon_0000468,uberon_0003524,uberon_0002616,uberon_0000178,uberon_0003714,uberon_0010314,uberon_0002120
zdb-gene-000329-4	notch2	ensdarg00000043130	uberon_0003103,uberon_2000250,uberon_0011607,uberon_0000480,uberon_0000481,uberon_0003457,uberon_0004536,uberon_2001073,uberon_0004119,uberon_0002514,uberon_0004752,uberon_0001631
zdb-gene-030616-115	ltk	ensdarg00000042861	uberon_0000489,uberon_0000019,uberon_0000481,uberon_0000468,uberon_2001463,uberon_0002067,uberon_3000977,uberon_0004120,uberon_4000163,uberon_0010313,uberon_4000164,uberon_0002100
zdb-gene-081104-169	vwc2l	ensdarg00000069134	uberon_0003052,uberon_0002616,uberon_0006800,uberon_0002289,uberon_0002285
zdb-gene-050419-65	v2rl1	ensdarg00000005942	uberon_0005057
zdb-gene-980526-549	acvr2b	ensdarg00000044422	uberon_0000475,uberon_2001280,uberon_0000489,uberon_0000019,uberon_2001279,uberon_0002028,uberon_0001891,uberon_0002539,uberon_0008911,uberon_0000468,uberon_2000694,uberon_0002397,uberon_2000250,uberon_0004742,uberon_0004119,uberon_2001521,uberon_0003406,uberon_0002513
zdb-gene-070705-78	cds1	ensdarg00000019549	uberon_0003524,uberon_0014907,uberon_0003513,uberon_0000481
zdb-gene-040426-2595	rhcgb	ensdarg00000100265	uberon_0000061
zdb-gene-040426-2593	rab5b	ensdarg00000016059	uberon_0008823,uberon_0001890,uberon_0012275,uberon_0014892,uberon_0002328,uberon_0005598
zdb-gene-130618-1	sema4d	not_found	uberon_0003052,uberon_0008823,uberon_0002028,uberon_0006800,uberon_0002422,uberon_0002100
zdb-gene-081104-298	lmln	ensdarg00000061265	uberon_0000477,uberon_0002407,uberon_0000042,uberon_0000480,uberon_0000468,uberon_2005034,uberon_0010313,uberon_0014907,uberon_0008904
zdb-gene-040426-1716	rps19	ensdarg00000030602	uberon_0003052,uberon_0003051,uberon_0002407,uberon_0007812,uberon_2000106,uberon_0008823,uberon_0000078,uberon_0003933,uberon_2000006,uberon_0000019,uberon_0003084,uberon_0003069,uberon_0002518,uberon_0000033,uberon_0010313,uberon_0001890,uberon_0000480,uberon_0000468,uberon_0001007,uberon_0000966,uberon_0000965,uberon_0000948,uberon_0002028,uberon_0000042,uberon_0008896,uberon_0001943,uberon_00…
zdb-gene-040426-1718	rps7	ensdarg00000042566	uberon_0001555,uberon_0003052,uberon_0002407,uberon_0000491,uberon_0000479,uberon_2000084,uberon_2000106,uberon_0001016,uberon_0001017,uberon_0000019,uberon_0002616,uberon_0000033,uberon_0002107,uberon_0002100,uberon_0000489,uberon_0000480,uberon_0000468,uberon_0000948,uberon_0007812,uberon_0001021,uberon_0000042,uberon_0006800,uberon_0002422,uberon_0005057
zdb-gene-030813-2	piwil1	ensdarg00000041699	uberon_0005177,uberon_0000991,uberon_0000489,uberon_0000468
zdb-gene-070705-222	pku300	ensdarg00000092513	uberon_0002064,uberon_0005181,uberon_0000489,uberon_0000481,uberon_0002081
zdb-gene-040426-1825	irx4a	ensdarg00000035648	uberon_0008823,uberon_0000042,uberon_0000468,uberon_0006283,uberon_0000019,uberon_0010313,uberon_0010227,uberon_0002407
zdb-gene-021205-1	nav3	ensdarg00000005476	uberon_0002107,uberon_0000491,uberon_0003894,uberon_0005057
zdb-gene-031114-4	dnaaf1	ensdarg00000012030	uberon_0005598,uberon_0002120,uberon_0005325,uberon_0003060,uberon_0005330,uberon_0000473,uberon_0000463,uberon_0000083,uberon_0002280,uberon_0000468,uberon_0002328,uberon_0000033,uberon_0002100,uberon_0000019,uberon_0007812,uberon_0004739,uberon_0005310
zdb-gene-030114-5	impdh2	ensdarg00000006900	uberon_0000468
zdb-gene-030114-6	coro1ca	ensdarg00000035598	uberon_0000475,uberon_0004362,uberon_0003103,uberon_0004119,uberon_0003107,uberon_0004120,uberon_0003066
zdb-gene-030114-9	pola1	ensdarg00000045308	uberon_0002407,uberon_0000019,uberon_0002028,uberon_0000948,uberon_0000480,uberon_0000042,uberon_0000468,uberon_0002422,uberon_2000084,uberon_0000033,uberon_0008823,uberon_0002100,uberon_2000106,uberon_0001016,uberon_0001017
zdb-gene-051113-88	tcf21	ensdarg00000036869	uberon_0000467,uberon_0000479,uberon_0000480,uberon_0000481,uberon_0004467,uberon_0002200,uberon_0002376,uberon_0004461,uberon_0010314
zdb-gene-061019-3	cdh7	ensdarg00000023542	uberon_0000479,uberon_0000468,uberon_0002328
zdb-gene-030131-7949	supt6h	ensdarg00000006524	uberon_0000477,uberon_0003051,uberon_0002407,uberon_0008823,uberon_2000976,uberon_2000084,uberon_0004141,uberon_0001032,uberon_0001016,uberon_0005598,uberon_2000727,uberon_2000726,uberon_2000725,uberon_0000019,uberon_2000977,uberon_0015178,uberon_2000856,uberon_0000033,uberon_2000983,uberon_2000982,uberon_2000981,uberon_2000980,uberon_0002100,uberon_0000464,uberon_0000463,uberon_0002280,uberon_00…
zdb-gene-110107-2	selp	ensdarg00000096787	uberon_0004120
zdb-gene-041212-37	tnni1b	ensdarg00000052708	uberon_0002407,uberon_0000042,uberon_0000948,uberon_0002081,uberon_0002082,uberon_0000489
zdb-gene-070912-21	adap2	ensdarg00000070565	uberon_0002133,uberon_0000481,uberon_0000178,uberon_0000948,uberon_0002062,uberon_0007812,uberon_0002087,uberon_0002082,uberon_0000489
zdb-gene-991008-6	cyt1	ensdarg00000092947	uberon_0000468
zdb-gene-991008-9	mtch2	ensdarg00000019732	uberon_0000489,uberon_0000019
zdb-gene-030131-8434	grna	ensdarg00000004954	uberon_0000017,uberon_0000491,uberon_0000481,uberon_0002107,uberon_0005057
zdb-gene-080522-2	sbno1	ensdarg00000099080	uberon_0003051,uberon_0008823,uberon_0000480,uberon_0002280,uberon_2000084,uberon_0005281,uberon_0001891,uberon_0000463
zdb-gene-090826-1	prp	ensdarg00000101592	uberon_0000475,uberon_2000089,uberon_2001069,uberon_0006068,uberon_0003103,uberon_0000480,uberon_2000040,uberon_4000174,uberon_0003524,uberon_0010204,uberon_0002514,uberon_4000177,uberon_4000176,uberon_0007301,uberon_0010313,uberon_2005101
zdb-gene-060126-2	bbs4	ensdarg00000063522	uberon_0001708,uberon_0005598,uberon_0003925,uberon_0000480,uberon_0000468,uberon_0002328,uberon_0015178,uberon_0006984,uberon_0007812,uberon_0000957,uberon_0012275
zdb-gene-050208-380	fgf22	ensdarg00000076510	uberon_0003052,uberon_0001891,uberon_0006800,uberon_0001890,uberon_0003299
zdb-gene-120215-183	dtwd2	ensdarg00000101873	uberon_0012275,uberon_0005598,uberon_0000468,uberon_0000033,uberon_0010314,uberon_0002100
zdb-gene-130530-589	znf408	ensdarg00000036043	uberon_0003496,uberon_0000489,uberon_0003513,uberon_0000479,uberon_0000480,uberon_0000481,uberon_0003524,uberon_0002203,uberon_0010313,uberon_0014907,uberon_0011362
zdb-gene-100609-2	plekho1b	ensdarg00000077499	uberon_0005177,uberon_0000479,uberon_0004120,uberon_0001630,uberon_0003082
zdb-gene-020122-2	meis2a	ensdarg00000098240	uberon_0003107,uberon_0003103,uberon_0004119
zdb-gene-020122-1	meis1b	ensdarg00000012078	uberon_0002407,uberon_0011610,uberon_0014907,uberon_0004573,uberon_0000019,uberon_0003406,uberon_0003524,uberon_0003107,uberon_0005805,uberon_0004119,uberon_0004752,uberon_0019267,uberon_0000489,uberon_0002028,uberon_0000480,uberon_0000966,uberon_0000948,uberon_0000042,uberon_0001945,uberon_0003473,uberon_0003072,uberon_2001516
zdb-gene-020122-5	pknox1.1	ensdarg00000018765	uberon_0002407,uberon_0000019,uberon_0000480,uberon_0004119,uberon_0000479,uberon_0000042,uberon_0000468,uberon_0003011,uberon_0007215,uberon_0000033,uberon_0003102,uberon_0000151,uberon_0006860,uberon_0010313,uberon_0007635,uberon_0011242,uberon_0008823
zdb-gene-090421-1	ankhd1	ensdarg00000077860	uberon_0005181,uberon_0000489,uberon_0002081
zdb-gene-060512-98	map2k4a	ensdarg00000063583	uberon_0000468
zdb-gene-030910-1	drd2l	ensdarg00000014858	uberon_0008823,uberon_0000468,uberon_0000948
zdb-gene-030910-2	drd2b	ensdarg00000011091	uberon_0000948,uberon_0000468,uberon_0008823
zdb-gene-011101-3	mab21l2	ensdarg00000015266	uberon_0000475,uberon_0000489,uberon_0000019,uberon_0000073,uberon_0011610,uberon_0000480,uberon_0000965,uberon_0000966,uberon_0001782,uberon_0000964,uberon_0013765,uberon_0003072,uberon_0004128
zdb-gene-011101-2	dcc	not_found	uberon_2001089,uberon_0000480,uberon_0000468,uberon_0001631,uberon_0004536,uberon_2001073,uberon_2005034,uberon_0000481,uberon_0007812,uberon_0003901
zdb-gene-040924-2	chmp6b	ensdarg00000102024	uberon_0001555,uberon_0000019,uberon_0000042,uberon_0002407,uberon_0000491,uberon_0000480,uberon_0000489,uberon_0000033,uberon_0002107,uberon_0005057,uberon_0002100
zdb-gene-040924-3	wdr33	ensdarg00000018272	uberon_0001555,uberon_0002407,uberon_0000042,uberon_0000491,uberon_0000480,uberon_0000948,uberon_0000033,uberon_0000019,uberon_0002107,uberon_0000489,uberon_0005057
zdb-gene-040924-7	wdr55	ensdarg00000007217	uberon_0001555,uberon_0000078,uberon_0000019,uberon_0002539,uberon_0000480,uberon_0000468,uberon_0000033,uberon_0006860,uberon_0010313,uberon_0002370,uberon_0002100
zdb-gene-030522-1	cmlc1	ensdarg00000032976	uberon_0002407,uberon_0000042,uberon_0000948,uberon_0002081,uberon_0002082,uberon_0000489
zdb-gene-040426-2368	ucmab	ensdarg00000005485	uberon_0000479,uberon_0000468,uberon_0002328,uberon_0000033,uberon_0010314
zdb-gene-040426-2364	ednrab	ensdarg00000062262	uberon_0000475,uberon_0000477,uberon_0004362,uberon_0003103,uberon_0000480,uberon_0003278,uberon_2001511,uberon_0003107,uberon_0004119
zdb-gene-990714-26	lef1	ensdarg00000031894	uberon_0001708,uberon_2001157,uberon_0008823,uberon_0006068,uberon_4000163,uberon_0013765,uberon_2000694,uberon_0003714,uberon_0003933,uberon_0012275,uberon_0007134,uberon_2000940,uberon_0000151,uberon_0002514,uberon_4000175,uberon_0005256,uberon_0005598,uberon_0001891,uberon_0004119,uberon_0000480,uberon_0000926,uberon_0000468,uberon_4000174,uberon_0007812,uberon_0000044,uberon_0003338,uberon_20…
zdb-gene-990714-27	pitx2	ensdarg00000036194	uberon_0001708,uberon_0015241,uberon_0001602,uberon_0011362,uberon_0000467,uberon_0011610,uberon_0014764,uberon_0011615,uberon_0000933,uberon_0003831,uberon_0004906,uberon_0001791,uberon_0000957,uberon_0004473,uberon_0001985,uberon_0002407,uberon_0000019,uberon_0000073,uberon_0005412,uberon_0000077,uberon_0003406,uberon_0004732,uberon_0015238,uberon_0003278,uberon_0003107,uberon_0000033,uberon_00…
zdb-gene-990714-24	tcp1	ensdarg00000017891	uberon_0001555,uberon_0000477,uberon_2000001,uberon_0002407,uberon_0000042,uberon_0000491,uberon_0000480,uberon_0002100,uberon_2000084,uberon_0001846,uberon_0000948,uberon_0000468,uberon_0000033,uberon_0000019,uberon_0002107,uberon_0005057,uberon_0008823
zdb-gene-070326-2	ppm1e	ensdarg00000026499	uberon_0002240,uberon_0010135,uberon_0001893,uberon_0001894,uberon_0001905,uberon_0002037
zdb-gene-081107-4	dlk2	ensdarg00000076247	uberon_0008823
zdb-gene-050522-133	cox5aa	ensdarg00000088383	uberon_0001708,uberon_0001555,uberon_0000477,uberon_0000489,uberon_0000019,uberon_2000084,uberon_0000468,uberon_0000948,uberon_0000033,uberon_0004119,uberon_0000480
zdb-gene-010618-1	efnb2b	ensdarg00000074050	uberon_2000001,uberon_0000468
zdb-gene-010618-2	efnb1	ensdarg00000007723	uberon_0002107,uberon_0000491,uberon_0005057
zdb-gene-040426-2103	tdrd7a	ensdarg00000032808	uberon_0002407
zdb-gene-040218-1	psenen	ensdarg00000068698	uberon_0003052,uberon_0002240,uberon_0008823,uberon_0005598,uberon_0000481,uberon_0000468,uberon_0005425,uberon_0015178,uberon_0005291,uberon_0006800,uberon_0000033,uberon_0006984,uberon_0007812,uberon_0010313,uberon_0012275
zdb-gene-980526-16	ednrba	ensdarg00000089334	uberon_0000481,uberon_2001463,uberon_3000977,uberon_0002067,uberon_0004120,uberon_4000163,uberon_0010313,uberon_4000164,uberon_0002100
zdb-gene-990603-12	wnt11	ensdarg00000004256	uberon_0001708,uberon_0000477,uberon_0003056,uberon_0008823,uberon_0002346,uberon_0002328,uberon_2007045,uberon_0001032,uberon_0001016,uberon_0002407,uberon_0000019,uberon_2001378,uberon_0003068,uberon_0004119,uberon_0003063,uberon_0002241,uberon_0001890,uberon_0000480,uberon_0005886,uberon_0000468,uberon_0000926,uberon_0011085,uberon_0007812,uberon_2000058,uberon_0000042,uberon_0004880,uberon_00…
zdb-gene-050522-549	rps27.1	ensdarg00000023298	uberon_0007812,uberon_0008823,uberon_2000106,uberon_0004120
zdb-gene-050522-542	uqcrb	ensdarg00000011146	uberon_0003513,uberon_0000479,uberon_0000481,uberon_0000468,uberon_0003524,uberon_0014907
zdb-gene-980526-204	her3	ensdarg00000076857	uberon_0010314,uberon_0004121
zdb-gene-080804-1	pcdh18b	ensdarg00000052494	uberon_0010313
zdb-gene-051030-123	ca10a	ensdarg00000052644	uberon_0000019,uberon_0000042,uberon_0002407,uberon_0000468,uberon_0006860,uberon_0000033,uberon_0004119,uberon_0007812,uberon_0002100
zdb-gene-030131-2908	cyp26b1	ensdarg00000077121	uberon_0001708,uberon_0000477,uberon_0004906,uberon_0003714,uberon_0006068,uberon_0001703,uberon_0002028,uberon_0011615,uberon_0001130,uberon_2001137,uberon_2000250,uberon_0009127,uberon_0004866,uberon_2001456,uberon_0000019,uberon_0005507,uberon_2000691,uberon_0005515,uberon_0004733,uberon_0003278,uberon_0005511,uberon_0000033,uberon_0003338,uberon_0002514,uberon_0004752,uberon_0008911,uberon_00…
zdb-gene-070117-2072	frk	not_found	uberon_0010313,uberon_0000468
zdb-gene-040426-1457	shox2	ensdarg00000075713	uberon_0002407,uberon_0000042,uberon_0002349,uberon_0004493,uberon_0000948,uberon_0002063,uberon_0000178,uberon_0001630,uberon_0000489
zdb-gene-030131-8229	rhag	ensdarg00000019253	uberon_0007812,uberon_0000489,uberon_0000948
zdb-gene-990415-25	rrm2	ensdarg00000020711	uberon_0001016,uberon_0008823,uberon_0000019,uberon_0000479,uberon_0000480,uberon_0000468,uberon_2000084,uberon_0001785,uberon_0002616,uberon_0002100,uberon_0000941,uberon_2000106,uberon_0002422,uberon_0001017
zdb-gene-061226-1	kcnh1a	ensdarg00000024167	uberon_0004733,uberon_0008823,uberon_0005507,uberon_0000019,uberon_0000468,uberon_0005515,uberon_0007383,uberon_0015178,uberon_0000948,uberon_0006984,uberon_0007812,uberon_0002050,uberon_2000106
zdb-gene-120709-73	cspp1a	ensdarg00000100236	uberon_0002120
zdb-gene-120730-1	abraa	ensdarg00000038583	uberon_0000489,uberon_0000042,uberon_0000948,uberon_0000178,uberon_0002081,uberon_0002082,uberon_0002407
zdb-gene-040426-752	nek2	ensdarg00000005619	uberon_0000489,uberon_0000019,uberon_0000480,uberon_0000033,uberon_0000957,uberon_0003902
zdb-gene-040426-751	scn1a	ensdarg00000086819	uberon_0010313
zdb-gene-040426-757	mkks	ensdarg00000016139	uberon_0001708,uberon_0000477,uberon_0001703,uberon_0012275,uberon_0005598,uberon_0000080,uberon_0006984,uberon_0000480,uberon_0000468,uberon_0002328,uberon_0008896,uberon_0015178,uberon_0004119,uberon_0007812,uberon_0005057
zdb-gene-061108-1	fto	ensdarg00000044216	uberon_0003933,uberon_0002539,uberon_0000489,uberon_0005598,uberon_0000083,uberon_0006553,uberon_0000033,uberon_0000019,uberon_2000001,uberon_0010313,uberon_0005330,uberon_0005310
zdb-gene-061108-3	nkd1	ensdarg00000020053	uberon_2000001,uberon_0000489,uberon_0004141,uberon_0003084,uberon_2001125
zdb-gene-061108-2	cylda	ensdarg00000060058	uberon_0003052,uberon_0001891,uberon_0000480,uberon_0006800,uberon_0000033,uberon_0007812,uberon_0001016,uberon_0001017
zdb-gene-070323-2	camk2g2	ensdarg00000056206	uberon_0001891
zdb-gene-030826-33	mvp	ensdarg00000021242	uberon_0007812,uberon_0012275,uberon_0005598,uberon_0000019,uberon_0008823
zdb-gene-030826-30	rab13	ensdarg00000034771	uberon_2005025,uberon_0014907,uberon_0000481
zdb-gene-060726-1	gipc1	ensdarg00000104483	uberon_2005025,uberon_0000480,uberon_0000481,uberon_0005291,uberon_0004536,uberon_2001073,uberon_0014907,uberon_0001631
zdb-gene-040525-1	rab4a	ensdarg00000019144	uberon_0002049,uberon_2005025,uberon_0014907,uberon_0000480,uberon_0000481
zdb-gene-081022-10	pax10	ensdarg00000053364	uberon_0000489,uberon_0000019
zdb-gene-050522-308	six6b	ensdarg00000031316	uberon_0001708,uberon_0000489,uberon_0000019,uberon_0000479,uberon_0000073,uberon_0000480,uberon_0000042,uberon_0000966,uberon_0000965,uberon_0001785,uberon_0000033,uberon_0000941,uberon_0002407
zdb-gene-060328-3	wnt5a	ensdarg00000104973	uberon_0001231,uberon_0005325,uberon_0000489,uberon_0000019,uberon_0000083,uberon_0000481,uberon_0006553,uberon_0002222,uberon_0007812,uberon_0004739,uberon_0005330
zdb-gene-040718-463	pde6d	ensdarg00000074892	uberon_0002407,uberon_0000042,uberon_0000073,uberon_0000083,uberon_0006553,uberon_0000966,uberon_0005310,uberon_0000019,uberon_0005330,uberon_0012463,uberon_0000489
zdb-gene-060929-836	aggf1	ensdarg00000060109	uberon_2005025,uberon_0000481,uberon_0002065,uberon_0011944,uberon_2005010,uberon_0014907,uberon_0003088
zdb-gene-060526-282	clip1a	ensdarg00000078722	uberon_0008823
zdb-gene-030912-7	trpv4	ensdarg00000061941	uberon_0008823
zdb-gene-140430-1	fgfbp1a	not_found	uberon_0001049,uberon_0002407,uberon_0000042,uberon_0003513,uberon_0011944,uberon_0000033,uberon_0010314,uberon_0008823
zdb-gene-040429-2	egfl7	ensdarg00000100657	uberon_0004573,uberon_0008823,uberon_2001073,uberon_0000480,uberon_0000481,uberon_0002065,uberon_0003524,uberon_0003473,uberon_0005805,uberon_0018549,uberon_0014907
zdb-gene-040429-1	sox21b	ensdarg00000008540	uberon_0000965,uberon_0000479
zdb-gene-030729-32	fgf19	ensdarg00000098663	uberon_0000475,uberon_0000479,uberon_0000073,uberon_0014764,uberon_0005412,uberon_0000966,uberon_0000965
zdb-gene-000201-18	pbx4	ensdarg00000052150	uberon_0003052,uberon_0010170,uberon_0002342,uberon_0008823,uberon_0000491,uberon_0011610,uberon_2000084,uberon_0002407,uberon_0000078,uberon_0000019,uberon_0000017,uberon_0000016,uberon_0003406,uberon_0000033,uberon_0000151,uberon_0002107,uberon_0005419,uberon_0004752,uberon_0002370,uberon_0002531,uberon_0002028,uberon_0011607,uberon_0000480,uberon_0005886,uberon_0000925,uberon_2001516,uberon_00…
zdb-gene-030131-3625	las1l	ensdarg00000062457	uberon_0008823,uberon_2001089,uberon_0000479,uberon_0000468,uberon_0003102,uberon_0004120,uberon_0010313,uberon_0001630,uberon_0003901,uberon_4000164
zdb-gene-070424-36	rab8a	ensdarg00000067920	uberon_0007812
zdb-gene-021219-2	atp6v1h	ensdarg00000006370	uberon_0001555,uberon_0008823,uberon_0000019,uberon_0002407,uberon_0000491,uberon_0000480,uberon_0000042,uberon_0000468,uberon_0001782,uberon_0000033,uberon_0002107,uberon_0010313,uberon_0001016,uberon_0005057
zdb-gene-021219-3	phf5a	ensdarg00000045155	uberon_0001555,uberon_0001017,uberon_0008823,uberon_0000042,uberon_0000491,uberon_0000480,uberon_0000468,uberon_0005057,uberon_0000033,uberon_0000019,uberon_0002107,uberon_0002100,uberon_2000106,uberon_0001016,uberon_0002407
zdb-gene-040426-2823	sec23a	ensdarg00000104230	uberon_0000464,uberon_0001840,uberon_0003102,uberon_0004120,uberon_0000151,uberon_0000480,uberon_0000468,uberon_0003103,uberon_0001434,uberon_0000033,uberon_0010323,uberon_0010313,uberon_0001032,uberon_0011004
zdb-gene-991206-8	nog1	ensdarg00000058819	uberon_0003052,uberon_0000477,uberon_0001893,uberon_0000480,uberon_0005886,uberon_0004119,uberon_0006800,uberon_0003107,uberon_0003103,uberon_0002037,uberon_2000106
zdb-gene-031125-3	rbm19	ensdarg00000042590	uberon_0001555,uberon_0001708,uberon_0000477,uberon_0000017,uberon_0000491,uberon_0000480,uberon_0005886,uberon_0000468,uberon_0000481,uberon_0001007,uberon_0000033,uberon_0001264,uberon_0002107,uberon_0005057
zdb-gene-031125-4	hipk2	ensdarg00000042518	uberon_0010313,uberon_0000019,uberon_0000468,uberon_0000489
zdb-gene-050419-45	gmds	ensdarg00000026629	uberon_0002028,uberon_2002192,uberon_0001795,uberon_0000480,uberon_0000468,uberon_0001790,uberon_0007812,uberon_0000957,uberon_0010313,uberon_0011778
zdb-gene-980526-562	isl2a	ensdarg00000003971	uberon_0010313
zdb-gene-980526-561	myod1	ensdarg00000030110	uberon_0000467,uberon_0000479,uberon_0000480,uberon_0000077,uberon_0008229,uberon_0000033,uberon_0002376,uberon_0010314
zdb-gene-060616-396	npas4a	ensdarg00000055752	uberon_0003103
zdb-gene-050522-56	lims2	ensdarg00000014976	uberon_0000489,uberon_0000042,uberon_0005181,uberon_0002082,uberon_0002407
zdb-gene-020503-1	igf1ra	ensdarg00000027423	uberon_0003238,uberon_2000411,uberon_0005598,uberon_0002082,uberon_0000468,uberon_2000225,uberon_0000948,uberon_0002050,uberon_2000468,uberon_0000489,uberon_0012275
zdb-gene-020503-3	insra	ensdarg00000011948	uberon_0003052,uberon_0000489,uberon_0000019,uberon_0001890,uberon_0001891,uberon_0006800,uberon_0007812
zdb-gene-020503-2	igf1rb	ensdarg00000034434	uberon_2000411,uberon_0012275,uberon_0000489,uberon_0003238,uberon_0002050,uberon_2000225,uberon_0000948,uberon_0000468,uberon_0002082,uberon_2000468,uberon_0005598
zdb-gene-030131-7050	dync1h1	ensdarg00000014717	uberon_0001555,uberon_0008823,uberon_0000019,uberon_0004119,uberon_0000480,uberon_0000966,uberon_0001787,uberon_0006860,uberon_0000957,uberon_0010313,uberon_0000073
zdb-gene-020503-4	insrb	ensdarg00000071524	uberon_0001708,uberon_0000477,uberon_0000019,uberon_0000042,uberon_0001890,uberon_0001891,uberon_0000480,uberon_0000489,uberon_0002407
zdb-gene-991110-10	tcf7l1b	ensdarg00000007369	uberon_0003052,uberon_0000475,uberon_0008823,uberon_0000042,uberon_0004733,uberon_0002028,uberon_0001892,uberon_0006800,uberon_0002407
zdb-gene-040426-1732	ryroxd1	ensdarg00000104817	uberon_0014892,uberon_0000479
zdb-gene-090610-1	bmpr1bb	ensdarg00000075729	uberon_0000489,uberon_0000473,uberon_0005177,uberon_0015212,uberon_0003100,uberon_0004120
zdb-gene-040426-2648	naa10	ensdarg00000071060	uberon_2000088,uberon_0000489,uberon_0000019,uberon_0000480,uberon_0000477,uberon_0000468,uberon_0003278,uberon_0000948,uberon_0000033,uberon_0004119,uberon_0007812
zdb-gene-040426-2649	sec13	ensdarg00000054807	uberon_0001213,uberon_0000491,uberon_0001703,uberon_0003957,uberon_0000019,uberon_0000017,uberon_0000073,uberon_0000033,uberon_0000151,uberon_0002107,uberon_0003060,uberon_0000083,uberon_0001264,uberon_0000480,uberon_0008896,uberon_0004185,uberon_0003926,uberon_0000966,uberon_0000160,uberon_0001782,uberon_0003107,uberon_0001787,uberon_0006860,uberon_0001789,uberon_0005057
zdb-gene-040426-2646	cyp20a1	ensdarg00000006040	uberon_0000468
zdb-gene-080102-4	ptpn21	ensdarg00000062248	uberon_0000475,uberon_0003053,uberon_0002133,uberon_2000098,uberon_0000480,uberon_0002539,uberon_0015178,uberon_0000948,uberon_0006984,uberon_0011004,uberon_0000489
zdb-gene-080102-5	hdc	ensdarg00000075454	uberon_0008823
zdb-gene-080102-2	chata	ensdarg00000015854	uberon_0000467,uberon_0001774,uberon_0000480,uberon_0000479,uberon_0004479,uberon_0000468
zdb-gene-080102-3	ift46	ensdarg00000011240	uberon_0003060,uberon_0003926,uberon_0002120,uberon_0000042,uberon_0000083,uberon_0000480,uberon_0000468,uberon_0005325,uberon_0004121,uberon_0007812,uberon_0000957,uberon_0004739,uberon_0002407
zdb-gene-030131-9542	rhbg	ensdarg00000009018	uberon_0000061
zdb-gene-990415-279	wnt8b	ensdarg00000006911	uberon_0003931,uberon_0003051,uberon_0003936,uberon_0001890,uberon_0000935,uberon_0000480,uberon_0001945,uberon_0002437,uberon_2000597
zdb-gene-040426-1848	gne	ensdarg00000099771	uberon_0002407,uberon_0005598,uberon_0000042,uberon_0000468,uberon_0000489,uberon_0000019,uberon_0002100,uberon_0001630,uberon_0012275
zdb-gene-990415-270	tp53	ensdarg00000035559	uberon_0011150,uberon_0001555,uberon_0007298,uberon_0000083,uberon_0002199,uberon_0001155,uberon_0001016,uberon_3000961,uberon_0034969,uberon_0000019,uberon_0000010,uberon_0009622,uberon_0007308,uberon_0013765,uberon_0000489,uberon_0000480,uberon_0000481,uberon_0000468,uberon_0006553,uberon_0008897,uberon_0007812,uberon_0004185,uberon_0005330,uberon_0000160
zdb-gene-990415-273	vegfaa	ensdarg00000103542	uberon_0002407,uberon_0002349,uberon_0001133,uberon_0005181,uberon_0000489,uberon_0004573,uberon_0000019,uberon_0000077,uberon_0001638,uberon_0005805,uberon_0000178,uberon_0001630,uberon_2001286,uberon_0002457,uberon_0000480,uberon_0002082,uberon_0000042,uberon_0002165,uberon_2005025,uberon_0003473,uberon_0003122
zdb-gene-990415-277	foxn4	ensdarg00000010591	uberon_0000489,uberon_0000042,uberon_0000468,uberon_0000948,uberon_0002087,uberon_0000946,uberon_0002407
zdb-gene-051113-60	spna2	ensdarg00000019231	uberon_0000489,uberon_0000491,uberon_0000468,uberon_0000948,uberon_0002107,uberon_0005057
zdb-gene-040718-266	rab11fip4a	ensdarg00000090170	uberon_0001708,uberon_0002240,uberon_0000477,uberon_0003102,uberon_0000019,uberon_0002028,uberon_0004120,uberon_0000480,uberon_0000966,uberon_0000033,uberon_0000151
zdb-gene-100405-4	wdpcp	ensdarg00000074590	uberon_0000061
zdb-gene-070112-2132	napbb	ensdarg00000069101	uberon_0000480,uberon_0001790,uberon_0004121,uberon_0001789,uberon_0000957
zdb-gene-060322-9	st8sia6	ensdarg00000021195	uberon_0002616,uberon_0000480,uberon_0000479,uberon_0015212,uberon_0001579,uberon_0010314,uberon_0005387
zdb-gene-060322-1	st3gal5	ensdarg00000037556	uberon_0000033
zdb-gene-030131-207	ndnf	ensdarg00000062936	uberon_0000477,uberon_0005945,uberon_0001703,uberon_0000480,uberon_0003103,uberon_0011242
zdb-gene-040914-76	pogza	ensdarg00000054778	uberon_0002240,uberon_0003051,uberon_0008823,uberon_0000019,uberon_0002407,uberon_0000480,uberon_0000042,uberon_2000084,uberon_0000468,uberon_0000033,uberon_0010313,uberon_0001017,uberon_0001016,uberon_0002100
zdb-gene-030131-4744	fkbpl	ensdarg00000095322	uberon_0014907,uberon_2005025,uberon_0003088,uberon_0000481
zdb-gene-100209-4	usp12b	ensdarg00000074367	uberon_0002407,uberon_0000042,uberon_0000480,uberon_2000084,uberon_0007812,uberon_2000106,uberon_0001016,uberon_0001017
zdb-gene-060503-766	plekhg5a	ensdarg00000025902	uberon_2005017,uberon_0003513,uberon_0000481,uberon_0000468,uberon_0003524,uberon_2001052,uberon_0007812,uberon_0014907
zdb-gene-060421-4643	bcl11aa	ensdarg00000061352	uberon_0010314,uberon_0000033,uberon_0002100
zdb-gene-030131-4356	usp24	ensdarg00000059925	uberon_0001017,uberon_0012275,uberon_0005598,uberon_0000480,uberon_0000468,uberon_0000019,uberon_0007812,uberon_0002100,uberon_0001016,uberon_0000489
zdb-gene-001030-2	pax5	ensdarg00000037383	uberon_0000073,uberon_0000489,uberon_0001853
zdb-gene-061013-787	ccdc151	ensdarg00000062978	uberon_2000001,uberon_0002120,uberon_0000083,uberon_0000481,uberon_0000468,uberon_0007812,uberon_0003060
zdb-gene-000403-1	axin1	ensdarg00000102964	uberon_0015241,uberon_0003050,uberon_2005126,uberon_0002407,uberon_0001016,uberon_0010135,uberon_0000935,uberon_0002196,uberon_0008823,uberon_0003931,uberon_0000019,uberon_0003936,uberon_2000694,uberon_2007001,uberon_0002062,uberon_0013765,uberon_0002437,uberon_2000597,uberon_0001890,uberon_0006222,uberon_0001893,uberon_0000480,uberon_0000468,uberon_0000948,uberon_0003906,uberon_0004185,uberon_00…
zdb-gene-060825-45	atp7a	ensdarg00000003699	uberon_0003052,uberon_0000467,uberon_0000477,uberon_0000489,uberon_0002616,uberon_0000480,uberon_0005886,uberon_0000479,uberon_0002328,uberon_0000468,uberon_0006800,uberon_0001434,uberon_0004119,uberon_0000178,uberon_0010313,uberon_0002422,uberon_0000948
zdb-gene-070705-96	slc2a11b	ensdarg00000063288	uberon_0010313
zdb-gene-030131-9111	tsc1a	ensdarg00000026048	uberon_0002120,uberon_0003060,uberon_0005330,uberon_0000083,uberon_0000481,uberon_0000926,uberon_0004141,uberon_0005325,uberon_0003081,uberon_0007812,uberon_0004739,uberon_0005310
zdb-gene-051113-128	mtm1	ensdarg00000037560	uberon_0000467,uberon_2000006,uberon_0001774,uberon_0004120,uberon_0000479,uberon_0000468,uberon_0010314,uberon_0004479,uberon_0007812,uberon_0000033,uberon_0000480,uberon_2000106,uberon_0002100
zdb-gene-030618-1	tgfb1a	ensdarg00000041502	uberon_0000477,uberon_0000480,uberon_2000940
zdb-gene-051113-124	dcdc2b	ensdarg00000053744	uberon_0000477,uberon_0000083,uberon_0008823,uberon_0000042,uberon_0002407,uberon_0000480,uberon_0007812,uberon_0003060,uberon_0001846
zdb-gene-090313-353	lmod3	ensdarg00000062662	uberon_0000467,uberon_0001774,uberon_0000479,uberon_0000480,uberon_0000468,uberon_0004479,uberon_0007812
zdb-gene-060929-994	ssuh2rs1	ensdarg00000063292	uberon_0004119,uberon_0000481,uberon_2000694,uberon_0003103,uberon_0013765,uberon_0010313
zdb-gene-101027-1	ptpn9a	ensdarg00000077495	uberon_0003102,uberon_0000468,uberon_0000033,uberon_0004120,uberon_0010314,uberon_4000164
zdb-gene-050317-1	tnfa	ensdarg00000009511	uberon_0002107,uberon_0000491,uberon_0005057
zdb-gene-980526-488	fgfr4	ensdarg00000069105	uberon_0000489,uberon_0002028,uberon_0000468,uberon_0005426,uberon_0000948,uberon_0003072
zdb-gene-991111-3	igf2a	ensdarg00000018643	uberon_0005598,uberon_0012275,uberon_0000019,uberon_0000480,uberon_2007028,uberon_0000468,uberon_0004152,uberon_2000033,uberon_0000948,uberon_0010204,uberon_0000178,uberon_0010313,uberon_0002328,uberon_0008823,uberon_0002201
zdb-gene-991119-5	irx3a	ensdarg00000101076	uberon_0003922,uberon_0002050
zdb-gene-991119-4	psen1	ensdarg00000004870	uberon_0002240,uberon_0002289,uberon_2000006,uberon_0005598,uberon_0002028,uberon_0001891,uberon_0008823,uberon_0000480,uberon_0000468,uberon_0001631,uberon_0005425,uberon_0004536,uberon_0005291,uberon_0000033,uberon_0007812,uberon_0010313,uberon_2001073,uberon_2000106,uberon_0002422,uberon_0012275
zdb-gene-991119-2	cryaba	ensdarg00000042621	uberon_0005181,uberon_0002407,uberon_0000042,uberon_0000479,uberon_0000489,uberon_0000468,uberon_0014892,uberon_0002081,uberon_0002082,uberon_0002100
zdb-gene-991119-8	smad1	ensdarg00000027199	uberon_0008823,uberon_0002346,uberon_0010135,uberon_0000930,uberon_0002328,uberon_0004119,uberon_0000468,uberon_2000106,uberon_0001016,uberon_0001017,uberon_0012275,uberon_0012463,uberon_2000040,uberon_0003069,uberon_0000151,uberon_0003061,uberon_0001898,uberon_0002533,uberon_0005598,uberon_0002539,uberon_0000480,uberon_0000925,uberon_0000948,uberon_0001905
zdb-gene-080218-26	btbd6a	ensdarg00000076440	uberon_0004121
zdb-gene-121031-4	chd3	ensdarg00000021405	uberon_0008823,uberon_0000480,uberon_0000468,uberon_0000948,uberon_0000033,uberon_0001016,uberon_0001017
zdb-gene-030131-2748	eif3ba	ensdarg00000059654	uberon_0000479,uberon_0000481,uberon_0000468,uberon_0004152,uberon_0003084,uberon_0001074,uberon_0010313
zdb-gene-030131-2741	hspb12	not_found	uberon_0004291,uberon_0000948,uberon_0000489
zdb-gene-030131-7190	mecp2	ensdarg00000014218	uberon_0003714,uberon_0001700,uberon_0001675,uberon_0003338,uberon_0005362,uberon_0008823
zdb-gene-030131-7192	bmp3	ensdarg00000060526	uberon_0000477,uberon_0001703,uberon_0000480,uberon_0003103,uberon_0010313,uberon_0011004
zdb-gene-051127-39	actn2b	ensdarg00000071090	uberon_0000489,uberon_0000042,uberon_0018649,uberon_0000468,uberon_0001083,uberon_0000019,uberon_0000948,uberon_0014892,uberon_0002081,uberon_0002082,uberon_0002407
zdb-gene-050531-1	myh11a	ensdarg00000009782	uberon_0001555,uberon_0004185,uberon_0001155,uberon_0001015,uberon_0000397,uberon_0000077,uberon_0004221,uberon_0013765,uberon_0001630,uberon_0000467,uberon_0000489,uberon_0000480,uberon_0000481,uberon_0000482,uberon_0000468,uberon_2001324,uberon_0000160,uberon_0003104,uberon_0005911
zdb-gene-060526-207	specc1	ensdarg00000029480	uberon_0011610,uberon_0011607,uberon_0003103,uberon_0003107,uberon_0004119,uberon_0004752
zdb-gene-040801-149	atg5	ensdarg00000023396	uberon_0005598,uberon_0002280,uberon_0000481,uberon_2000084,uberon_2000106,uberon_0002064,uberon_0000178,uberon_0000468,uberon_0000948,uberon_0000033,uberon_0000019,uberon_0007812,uberon_0002100,uberon_0000489,uberon_0012275
zdb-gene-040801-148	crk	ensdarg00000055635	uberon_0004120
zdb-gene-090312-34	camk2b2	ensdarg00000100089	uberon_0001899,uberon_2000001,uberon_0000489,uberon_0000480,uberon_0004141,uberon_0003102,uberon_0001007,uberon_0000948,uberon_0000033,uberon_0000151,uberon_0005598
zdb-gene-040426-1696	bcl6a	ensdarg00000070864	uberon_0011215,uberon_0000480,uberon_0000073,uberon_0014764,uberon_0001782,uberon_0000966,uberon_0005412,uberon_0002100
zdb-gene-040426-1694	camk1gb	ensdarg00000008788	uberon_0002407
zdb-gene-980526-227	acvr2aa	ensdarg00000011188	uberon_0001708,uberon_0000477,uberon_2001280,uberon_2001520,uberon_0003406,uberon_2001521,uberon_0000019,uberon_2001279,uberon_2000694,uberon_0002397,uberon_0004119,uberon_0004752,uberon_0008911,uberon_0002513,uberon_2000250,uberon_0000489,uberon_0002028,uberon_0001891,uberon_0011607,uberon_0000480,uberon_0000468,uberon_0005884,uberon_2001517,uberon_2001519,uberon_2001518,uberon_0003107,uberon_00…
zdb-gene-980526-221	desma	ensdarg00000058656	uberon_0002407,uberon_0000042,uberon_0000479,uberon_0000468,uberon_0000948,uberon_0002063,uberon_0014892,uberon_0000489,uberon_0002100
zdb-gene-040426-2120	atat1	ensdarg00000004472	uberon_0000468,uberon_0000033,uberon_0008823,uberon_0000019
zdb-gene-030131-9732	apobb.1	ensdarg00000022767	uberon_0000468,uberon_0003098
zdb-gene-070117-2011	dan	not_found	uberon_0004120,uberon_0003102,uberon_0000151
zdb-gene-040426-1474	chmp1a	ensdarg00000102643	uberon_2000394,uberon_2000913,uberon_0001890,uberon_0002037,uberon_2000766,uberon_2000358
zdb-gene-061103-355	znf185	ensdarg00000103917	uberon_0002407,uberon_0000042
zdb-gene-030131-6248	brf1b	ensdarg00000005002	uberon_0000489,uberon_0000019,uberon_0001945,uberon_0000033,uberon_0004120,uberon_0002037
zdb-gene-010606-1	cdh1	ensdarg00000102750	uberon_2000058,uberon_0002533,uberon_0012275,uberon_0005598,uberon_0002538,uberon_0000480,uberon_0001675,uberon_2000084,uberon_0002328,uberon_0000468,uberon_0003338,uberon_0007812,uberon_2000711,uberon_0001016,uberon_0003714
zdb-gene-070112-422	sgol1	ensdarg00000103907	uberon_0002407,uberon_0000042
zdb-gene-030131-561	rgmd	ensdarg00000034013	uberon_0002107,uberon_0000491,uberon_0005057
zdb-gene-120419-2	dpep2	ensdarg00000079216	uberon_0000019,uberon_0000042,uberon_0002407,uberon_0000033,uberon_0002100,uberon_0000489
zdb-gene-051031-1	itga2b	ensdarg00000018687	uberon_0003481,uberon_2001286,uberon_0000480,uberon_0000481,uberon_0000468,uberon_0003086,uberon_0007812,uberon_0007679,uberon_0011944
zdb-gene-100922-163	cep192	ensdarg00000104831	uberon_0000467,uberon_0000491,uberon_0000480,uberon_2000084,uberon_0002107,uberon_0010323,uberon_0006860,uberon_0001434,uberon_0005057
zdb-gene-081105-30	hsd3b1	ensdarg00000069926	uberon_0010313,uberon_0000468
zdb-gene-051120-114	myef2	ensdarg00000059398	uberon_0004120
zdb-gene-040121-1	mapk3	ensdarg00000070573	uberon_0005598,uberon_0008823,uberon_0012275,uberon_0000468,uberon_0002328,uberon_0000033,uberon_0004879,uberon_0001074,uberon_0000019,uberon_0007812,uberon_0002100
zdb-gene-040121-6	ldb3a	ensdarg00000056322	uberon_0005598,uberon_0000042,uberon_0002407,uberon_0012275,uberon_0018649,uberon_0014892,uberon_0000468,uberon_0002100,uberon_0002081,uberon_0003082,uberon_0005181,uberon_0001083,uberon_0010227,uberon_0000489
zdb-gene-030131-1731	lgi1a	ensdarg00000020493	uberon_0002407,uberon_0000042,uberon_0000480,uberon_0000468,uberon_0005281,uberon_0000033,uberon_0000019,uberon_0007812,uberon_0002100,uberon_0000489
zdb-gene-040121-4	sh3gl3b	ensdarg00000007302	uberon_0004573,uberon_0000481,uberon_0002065,uberon_0003473,uberon_0005805,uberon_0000178
zdb-gene-080327-6	flrt1b	ensdarg00000075597	uberon_0000468
zdb-gene-070117-1657	moto	ensdarg00000090664	uberon_0005177,uberon_0015212,uberon_0000489,uberon_0000473
zdb-gene-030826-19	hif1an	ensdarg00000031915	uberon_0000479,uberon_0004120
zdb-gene-030131-5742	enc3	ensdarg00000058322	uberon_0002107,uberon_0004291,uberon_0000491,uberon_0005057
zdb-gene-030131-9	sparc	ensdarg00000019353	uberon_0000477,uberon_0011610,uberon_0002328,uberon_0007390,uberon_2000225,uberon_2000558,uberon_0000489,uberon_0003932,uberon_2000168,uberon_0003406,uberon_0003278,uberon_0002518,uberon_0000033,uberon_0004119,uberon_0002105,uberon_0000464,uberon_0000463,uberon_0000480,uberon_0000151,uberon_0002280,uberon_0000468,uberon_2001516,uberon_2001097,uberon_0001843,uberon_0001842,uberon_0001841,uberon_00…
zdb-gene-081022-70	mettl22	ensdarg00000077863	uberon_0004120
zdb-gene-051010-1	ihha	ensdarg00000058733	uberon_0011610,uberon_0001135,uberon_0002514,uberon_0000078,uberon_2001430,uberon_2001277,uberon_0006859,uberon_0001264,uberon_0013765,uberon_0010313,uberon_0001630,uberon_2000250,uberon_0006860,uberon_2000674,uberon_0003104,uberon_0003457,uberon_0001277,uberon_0005911
zdb-gene-080523-1	setd5	ensdarg00000078576	uberon_0000948,uberon_0000033,uberon_0002407,uberon_0000042,uberon_0000489
zdb-gene-030911-7	disp1	ensdarg00000044417	uberon_0001708,uberon_0008823,uberon_0000463,uberon_0011615,uberon_0004479,uberon_0000959,uberon_0007635,uberon_0001032,uberon_0001016,uberon_0005598,uberon_0003931,uberon_0012275,uberon_0000019,uberon_0007215,uberon_0002616,uberon_0002328,uberon_0000077,uberon_2000558,uberon_0000033,uberon_0000151,uberon_2005409,uberon_0004752,uberon_0000982,uberon_0002682,uberon_0002241,uberon_0001049,uberon_00…
zdb-gene-030911-6	daam1a	ensdarg00000015059	uberon_0002120,uberon_0005330,uberon_0000083,uberon_0000481,uberon_0003060,uberon_0005310
zdb-gene-030911-9	grem2b	ensdarg00000103092	uberon_0000475,uberon_2000250,uberon_0000489,uberon_0011606,uberon_0004362,uberon_0002514,uberon_0004141,uberon_0003457,uberon_0013765,uberon_0005181,uberon_0010313,uberon_0008911,uberon_0002082,uberon_0003066,uberon_0002081
zdb-gene-050419-238	zfpm1	ensdarg00000041572	uberon_0000489,uberon_0000042,uberon_0002407,uberon_0002082,uberon_0018649,uberon_2000084,uberon_0000948,uberon_0001630,uberon_0001083,uberon_0002081
zdb-gene-030131-3606	macf1a	ensdarg00000028533	uberon_0000920,uberon_0000478,uberon_0004120,uberon_0004749
zdb-gene-070424-54	ptpro	ensdarg00000100422	uberon_0008823,uberon_0000019,uberon_0001890,uberon_0001945,uberon_0002037,uberon_0007812,uberon_0002100
zdb-gene-990615-5	tbx16	ensdarg00000007329	uberon_0001555,uberon_0002407,uberon_0000491,uberon_0004291,uberon_2000084,uberon_0002328,uberon_0005598,uberon_0014907,uberon_0007285,uberon_0002120,uberon_0000078,uberon_0004573,uberon_0000019,uberon_0009621,uberon_2001257,uberon_0015178,uberon_0005805,uberon_0000151,uberon_0002107,uberon_0010313,uberon_0001630,uberon_0002100,uberon_0002533,uberon_0000033,uberon_0001894,uberon_0000480,uberon_00…
zdb-gene-021219-1	c19h1orf109	ensdarg00000012113	uberon_0001555,uberon_0000477,uberon_0000489,uberon_0000019,uberon_0000491,uberon_0011610,uberon_0000480,uberon_0005886,uberon_0008896,uberon_0000033,uberon_0002107,uberon_0010313,uberon_0005057
zdb-gene-020103-1	irx7	ensdarg00000002601	uberon_0000489,uberon_0000019,uberon_0001795,uberon_0001785,uberon_0000480,uberon_0001792,uberon_0000468,uberon_0001790,uberon_0000966,uberon_0001791,uberon_0000957,uberon_0001789,uberon_0000941,uberon_0000073
zdb-gene-040310-1	rtn4r	ensdarg00000090035	uberon_0000479,uberon_2000175,uberon_0000480,uberon_0015212,uberon_0004121,uberon_0010314
zdb-gene-040310-4	rtn4rl2a	ensdarg00000052012	uberon_0000477,uberon_0000480,uberon_2000940
zdb-gene-030131-2207	zc4h2	ensdarg00000015314	uberon_0001708,uberon_0004185,uberon_0000477,uberon_0004906,uberon_0000489,uberon_0000019,uberon_0000165,uberon_0004120,uberon_0000480,uberon_0000468,uberon_0003102,uberon_0000033,uberon_0000151,uberon_0002100
zdb-gene-030131-7293	pcsk7	ensdarg00000069968	uberon_0000463,uberon_0002280,uberon_0000019,uberon_0000468,uberon_0008823
zdb-gene-030131-7828	kdm1a	ensdarg00000060679	uberon_0004120,uberon_0000468
zdb-gene-980526-501	tal1	ensdarg00000019930	uberon_0002407,uberon_0000042,uberon_0003513,uberon_0000948,uberon_0007280,uberon_0000489,uberon_0000926,uberon_0007812,uberon_0003524,uberon_0002201,uberon_0010204,uberon_0000480,uberon_0018549,uberon_0014907,uberon_0000019,uberon_0001081,uberon_0002081
zdb-gene-040831-2	ect2	ensdarg00000007278	uberon_0003052,uberon_0008823,uberon_0000480,uberon_0000468,uberon_0006800,uberon_2000084,uberon_0000033,uberon_0001017,uberon_2000106,uberon_0001016,uberon_0002100
zdb-gene-041229-4	pitx3	ensdarg00000070069	uberon_0001708,uberon_0002148,uberon_0000489,uberon_0000019,uberon_0001894,uberon_0000480,uberon_0001944,uberon_0000965,uberon_0019269,uberon_0001791,uberon_0000033,uberon_0000957,uberon_0007635
zdb-gene-070206-1	nrxn1a	ensdarg00000061647	uberon_0000480,uberon_2001286,uberon_0000481
zdb-gene-061207-42	pkn2	ensdarg00000101983	uberon_0000477,uberon_0002407,uberon_0000019,uberon_0003933,uberon_0000480,uberon_0000042,uberon_0003278,uberon_0000948,uberon_0000033,uberon_0004119,uberon_0008823,uberon_0002100
zdb-gene-041108-2	surf1	ensdarg00000003592	uberon_0001708,uberon_0001555,uberon_0000477,uberon_0000489,uberon_0000019,uberon_2000084,uberon_0000468,uberon_0000948,uberon_0000033,uberon_0004119,uberon_0000480
zdb-gene-041008-2	taf1b	ensdarg00000028937	uberon_0001555,uberon_0000489,uberon_0000019,uberon_0000491,uberon_0000480,uberon_0000033,uberon_0002107,uberon_0005057
zdb-gene-070503-1	flnca	ensdarg00000018566	uberon_0004120,uberon_0000468
zdb-gene-040426-2666	junbb	ensdarg00000104773	uberon_0004536,uberon_2001073,uberon_0000480,uberon_0000481,uberon_0001631
zdb-gene-030131-9563	ces3	ensdarg00000041595	uberon_0005281,uberon_0000480,uberon_0002280,uberon_0000463
zdb-gene-030131-6654	tpp1	ensdarg00000042793	uberon_0001708,uberon_0000477,uberon_0008823,uberon_0000042,uberon_0000966,uberon_0002407,uberon_0000480,uberon_0004119,uberon_0000468,uberon_0001945,uberon_0006860,uberon_0000033,uberon_0000019,uberon_0002037,uberon_0002100,uberon_0001016,uberon_0001017
zdb-gene-990415-252	nr2f2	ensdarg00000040926	uberon_0004573,uberon_2001286,uberon_0000042,uberon_0002407,uberon_0000480,uberon_0001631,uberon_0004536,uberon_2001073,uberon_0002201,uberon_0005805,uberon_0014907,uberon_0003088,uberon_0003473
zdb-gene-990415-256	ndr1	ensdarg00000057096	uberon_0003714,uberon_0010135,uberon_0000478,uberon_0002328,uberon_0001032,uberon_0001016,uberon_0000489,uberon_0012275,uberon_0000019,uberon_0000033,uberon_0003063,uberon_0003062,uberon_0001049,uberon_0002289,uberon_0001890,uberon_0000920,uberon_0000480,uberon_2000058,uberon_0005598,uberon_2001340,uberon_0001945,uberon_0001905
zdb-gene-990415-255	snai1a	ensdarg00000056995	uberon_0000467,uberon_0002533,uberon_0003059,uberon_0000480,uberon_0005291,uberon_0004120,uberon_0003063,uberon_0002090,uberon_0001434
zdb-gene-030131-1921	marcksb	ensdarg00000008803	uberon_0007812,uberon_0008823,uberon_0000468,uberon_0000019
zdb-gene-041111-216	neb	ensdarg00000032630	uberon_0002407,uberon_0000042,uberon_0014892,uberon_0000468,uberon_0000479,uberon_0007812,uberon_0002100
zdb-gene-040718-248	tspan36	ensdarg00000024540	uberon_0000475,uberon_2001463,uberon_0010313
zdb-gene-040426-900	unga	ensdarg00000042527	uberon_2000084,uberon_0000468
zdb-gene-070912-141	kif5aa	ensdarg00000098936	uberon_0004121,uberon_0000479,uberon_2000175,uberon_0000468,uberon_0000480,uberon_0015212,uberon_0003102,uberon_0004119,uberon_0006860,uberon_0010314,uberon_4000164
zdb-gene-040426-1315	hif1al	ensdarg00000100826	uberon_0001890,uberon_0000489,uberon_0000019,uberon_0000468,uberon_0000948
zdb-gene-040426-1314	rtn4ip1	ensdarg00000031366	uberon_0000489,uberon_0000019,uberon_0000073,uberon_0000480,uberon_0001792,uberon_0000468,uberon_0001790,uberon_0000966,uberon_0000957
zdb-gene-040426-1311	slc22a7b.1	ensdarg00000056643	uberon_0006860,uberon_0010313,uberon_0004119
zdb-gene-040702-3	syk	ensdarg00000008186	uberon_2005025,uberon_0000480,uberon_0000481,uberon_0004536,uberon_2001073,uberon_0014907,uberon_0001631
zdb-gene-040702-5	kcnh6a	ensdarg00000001803	uberon_0001535,uberon_0000489,uberon_0000042,uberon_0002407,uberon_0000468,uberon_0003473,uberon_2005034,uberon_0000948,uberon_0005805,uberon_0002082
zdb-gene-040702-7	cnr2	ensdarg00000039970	uberon_0004120
zdb-gene-010102-1	dcn	ensdarg00000012066	uberon_0011610,uberon_0003103,uberon_0000468,uberon_0003406,uberon_0003107,uberon_2001516,uberon_0004119,uberon_0007812,uberon_0004752,uberon_0002100
zdb-gene-020419-20	rps18	ensdarg00000100392	uberon_0001555,uberon_0000019,uberon_0000042,uberon_0002028,uberon_0000479,uberon_0000491,uberon_0008823,uberon_0000480,uberon_0002407,uberon_2000084,uberon_0001016,uberon_0000033,uberon_0002107,uberon_0001021,uberon_2000106,uberon_0002422,uberon_0005057
zdb-gene-041114-186	cxcr3.2	ensdarg00000041041	uberon_0004120
zdb-gene-020419-22	sf3b4	ensdarg00000018574	uberon_0001555,uberon_0001017,uberon_0008823,uberon_0000019,uberon_0000491,uberon_0000480,uberon_2000084,uberon_0000468,uberon_0000033,uberon_0002107,uberon_0005057,uberon_0001016,uberon_0002100
zdb-gene-040426-880	parn	ensdarg00000102634	uberon_0004120
zdb-gene-020419-24	mcm2	ensdarg00000102798	uberon_0001555,uberon_0000078,uberon_0008823,uberon_0000019,uberon_0000966,uberon_0000073,uberon_0000480,uberon_0008896,uberon_0000033,uberon_0002107,uberon_0010313,uberon_0001017,uberon_0002370,uberon_0000491,uberon_0001016,uberon_0002100
zdb-gene-020419-25	rpl24	ensdarg00000099104	uberon_0001555,uberon_2000006,uberon_0000489,uberon_0000019,uberon_0000491,uberon_0001893,uberon_0000480,uberon_2000084,uberon_0001945,uberon_0002107,uberon_0003069,uberon_0000033,uberon_0007812,uberon_2000106,uberon_0002422,uberon_0005057
zdb-gene-020419-26	snrpc	ensdarg00000009871	uberon_0001555,uberon_0000019,uberon_0000042,uberon_0002407,uberon_0000491,uberon_0000480,uberon_0000468,uberon_0002107,uberon_0002100,uberon_0000033,uberon_0008823,uberon_0005057,uberon_0001016,uberon_0001017
zdb-gene-051108-1	hmgcrb	ensdarg00000105206	uberon_0008823,uberon_0000042,uberon_0002349,uberon_0000480,uberon_0000468,uberon_0003011,uberon_0001133,uberon_0000948,uberon_0007635,uberon_0001630,uberon_2000106,uberon_0002407
zdb-gene-020419-28	adssl	ensdarg00000012399	uberon_0001555,uberon_0002407,uberon_0000042,uberon_0000491,uberon_0000480,uberon_0002100,uberon_0000033,uberon_0000019,uberon_0002107,uberon_0001017,uberon_0008823,uberon_0001016,uberon_0005057
zdb-gene-050913-123	grhl2a	ensdarg00000058342	uberon_0002100
zdb-gene-031201-3	smox	ensdarg00000036967	uberon_0004120
zdb-gene-030328-29	cars	ensdarg00000036164	uberon_0001555,uberon_0000477,uberon_0002407,uberon_0000019,uberon_0014892,uberon_0000479,uberon_0000042,uberon_0000468,uberon_0000480,uberon_2000084,uberon_0000033,uberon_0004119,uberon_0006860,uberon_0010313,uberon_0001846
zdb-gene-040914-55	adnp2a	ensdarg00000060937	uberon_0000178,uberon_0000948,uberon_0000489
zdb-gene-040914-58	fryl	ensdarg00000040001	uberon_0000948,uberon_0000033,uberon_0000489,uberon_0000042,uberon_0002407
zdb-gene-090915-1	slc2a1b	ensdarg00000007412	uberon_0002407,uberon_0000489,uberon_2005025,uberon_0000042,uberon_2000084,uberon_0000468,uberon_0000033,uberon_0002100,uberon_0003102,uberon_0000019,uberon_0014907,uberon_4000164
zdb-gene-050306-18	hsf4	ensdarg00000013251	uberon_0000965,uberon_0000479
zdb-gene-050306-15	apobec2a	ensdarg00000018881	uberon_0000489,uberon_0000468,uberon_2000610,uberon_0000948,uberon_0004121,uberon_0007812
zdb-gene-050306-12	snx13	ensdarg00000013828	uberon_0000178,uberon_0002082,uberon_0000948,uberon_0000489,uberon_0002081
zdb-gene-060125-1	med12	ensdarg00000103953	uberon_0001708,uberon_0015241,uberon_0008823,uberon_0000491,uberon_0003052,uberon_0001898,uberon_0007390,uberon_0007635,uberon_0001032,uberon_2000106,uberon_0001016,uberon_0003714,uberon_0000078,uberon_0002120,uberon_0000019,uberon_0000017,uberon_0000013,uberon_0005281,uberon_0002028,uberon_0002394,uberon_0006284,uberon_0003338,uberon_0002107,uberon_0002148,uberon_0007329,uberon_0002240,uberon_00…
zdb-gene-060125-2	rock2b	ensdarg00000004877	uberon_2000001,uberon_0000463,uberon_0000489,uberon_0000491,uberon_0000926,uberon_0004141,uberon_0003081,uberon_0001264,uberon_0002107,uberon_0005057
zdb-gene-011010-3	aldh1a2	ensdarg00000053493	uberon_0010170,uberon_0003051,uberon_0007298,uberon_0002407,uberon_0000491,uberon_0000083,uberon_2000084,uberon_0002328,uberon_0003831,uberon_0001093,uberon_0003107,uberon_2001076,uberon_0011677,uberon_0010931,uberon_0034969,uberon_2001190,uberon_0000077,uberon_0005515,uberon_0004733,uberon_0001277,uberon_0003081,uberon_0000033,uberon_0000151,uberon_0002107,uberon_0005419,uberon_0004752,uberon_00…
zdb-gene-120613-1	fcho1	ensdarg00000015356	uberon_0000468,uberon_0012275,uberon_2001069,uberon_0005598
zdb-gene-070410-125	npm2b	ensdarg00000053963	uberon_0000468
zdb-gene-060929-970	fezf1	ensdarg00000010270	uberon_2001232
zdb-gene-071212-2	top3a	ensdarg00000052827	uberon_0000078,uberon_0010313,uberon_0002370,uberon_0000468,uberon_0003103
zdb-gene-071212-3	flii	ensdarg00000059701	uberon_0004120
[truncated: 1,049 more rows]
